# Supplementary material for: Improved Detection of Microsatellite Instability in Early Colorectal Lesions
Source: PLoS One. 2015 Aug 7;10(8):e0132727. doi: 10.1371/journal.pone.0132727 (PMC4529134; doi:10.1371/journal.pone.0132727)
Supplement: S1 Dataset — (XLSX) [file pone.0132727.s001.xlsx]

## Sheet: Samples
PatientID	Age at time of collection	Sample ID	SampleType	MSI_NR21	MSI_Bat-26	MSI_Bat-25	MSI_NR24	MSI_Mon27	MSI_Penta C	MSI_Penta D	MSI_Positive	MSI_Inform	MSI_Result	NCI_D5S346	NCI_D17S250	NCI_D2S123	NCI_Bat-26	NCI_Bat-25	NCI_Pos	NCI_Inform	NCI_Result	LongMono_BAT-59	LongMono_BAT-55x	LongMono_BAT-52b	LongMono_BAT-56b	LongMono_BAT-57c	LongMono_Pos	LongMono_Inform	LongMono_Result	IHC_MLH1	IHC_MSH2	IHC_PMS2	IHC_MSH6
001	46	001A	Normal	0	0	0	0	0	0	0	0	5	MSS	0	0	0	0	0	0	5	MSS	0	0	0	0	0	0	5	MSS
001	46	001B	Tumor	0	0	0	0	0	0	0	0	5	MSS	0	0	0	0	0	0	5	MSS	0	ND	ND	0	0	0	3	FAIL
002	42	002A	Normal	0	0	0	0	0	0	0	0	5	MSS	0	0	0	0	0	0	5	MSS	0	0	0	0	0	0	5	MSS
002	42	002B	Tumor	0	0	0	0	0	0	0	0	5	MSS	0	0	1	0	0	1	5	MSI-L	0	0	0	0	0	0	5	MSS	nd	0	0	0
003	53	003B	Tumor	0	0	0	0	0	0	0	0	5	MSS	0	0	0	0	0	0	5	MSS	0	0	0	0	0	0	5	MSS
003	53	003C	Tumor	0	0	0	0	0	0	0	0	5	MSS	0	0	0	0	0	0	5	MSS	0	0	0	0	0	0	5	MSS
003	53	003D	Tumor	0	0	0	0	0	0	0	0	5	MSS	0	0	0	0	0	0	5	MSS	0	0	0	0	0	0	5	MSS
004	37	004A	Normal	0	0	0	0	0	0	0	0	5	MSS	0	0	0	0	0	0	5	MSS	0	0	0	0	0	0	5	MSS
004	37	004B	Tumor	0	0	0	0	0	0	0	0	5	MSS	0	0	0	0	0	0	5	MSS	0	0	0	0	0	0	5	MSS	0	0	0	0
005	49	005A	Normal	0	0	0	0	0	0	0	0	5	MSS	0	0	0	0	0	0	5	MSS	0	0	0	0	0	0	5	MSS
005	49	005B	Tumor	0	0	0	0	0	0	0	0	5	MSS	0	0	0	0	0	0	5	MSS	0	0	0	0	ND	0	4	MSS
006	49	006A	Normal	0	0	0	0	0	0	0	0	5	MSS	0	0	0	0	0	0	5	MSS	0	0	0	0	0	0	5	MSS
006	49	006A2	Normal	0	0	0	0	0	0	0	0	5	MSS	0	0	0	0	0	0	5	MSS	0	0	0	0	0	0	5	MSS
006	49	006B	Tumor	1	1	0	1	1	0	0	4	5	MSI-H	1	0	1	1	0	3	5	MSI-H	1	1	1	1	1	5	5	MSI-H	1	0	1	0
006	49	006C	Tumor	0	0	0	0	0	0	0	0	5	MSS	0	0	1	0	0	1	5	MSI-L	1	1	1	1	1	5	5	MSI-H	1	0	1	0
006	49	006D	Tumor	1	1	1	0	1	0	0	4	5	MSI-H	1	0	1	1	1	4	5	MSI-H	1	1	1	1	1	5	5	MSI-H	1	0	1	0
006	50	007A	Normal										ND								ND	ND	ND	ND	ND	ND	0	0	ND
006	50	007B	Tumor	1	1	1	1	0	0	0	4	5	MSI-H	1	0	1	1	1	4	5	MSI-H	1	1	0	1	1	4	5	MSI-H	1	0	1	0
006	50	008A	Normal	0	0	0	0	0	0	0	0	5	MSS	0	0	0	0	0	0	5	MSS	ND	ND	ND	ND	ND	0	0	ND
006	54	009A	Normal	0	0	0	0	0	0	0	0	5	MSS	0	0	0	0	0	0	5	MSS	0	0	0	0	0	0	5	MSS
006	54	009B	Tumor	0	0	0	0	0	0	0	0	5	MSS	0	ND	0	0	0	0	4	MSS	0	0	0	0	0	0	5	MSS	0	0	0	0
006	55	010A	Normal	0	0	0	0	0	0	0	0	5	MSS	0	0	0	0	0	0	5	MSS	0	0	0	0	0	0	5	MSS
006	55	010B	Tumor	0	0	0	0	0	0	0	0	5	MSS	0	0	0	0	0	0	5	MSS	0	0	0	0	0	0	5	MSS
011	47	011A	Normal	ND	ND	ND	ND	ND	ND	ND	0	0	FAIL	0	ND	ND	ND	ND	0	1	FAIL	ND	ND	ND	ND	ND	0	0	FAIL
011	47	011B	Tumor	0	0	0	0	0	0	0	0	5	MSS	1	0	0	0	0	1	5	MSI-L	0	0	ND	0	ND	0	3	FAIL	0	0	0	0
011	47	011C	Tumor	0	0	0	0	0	0	0	0	5	MSS	1	0	1	0	0	2	5	MSI-H	0	0	ND	0	ND	0	3	FAIL	0	0	0	0
012	48	012B	Tumor	0	0	0	0	0	0	0	0	5	MSS	ND	ND	ND	0	0	0	2	FAIL	0	0	0	0	0	0	5	MSS
012	48	012C	Tumor	0	0	0	0	0	ND	ND	0	5	MSS	ND	ND	ND	0	0	0	2	FAIL	0	0	0	0	0	0	5	MSS
013	42	013A	Normal	0	0	0	0	0	0	0	0	5	MSS	0	0	0	0	0	0	5	MSS	0	0	0	0	0	0	5	MSS
013	42	013B	Tumor	0	0	0	0	0	0	0	0	5	MSS	0	0	0	0	0	0	5	MSS	0	ND	0	0	0	0	4	MSS
013	42	013C	Tumor	0	0	0	0	0	0	0	0	5	MSS	0	0	0	0	0	0	5	MSS	0	0	0	0	0	0	5	MSS	0	0	0	0
014	50	014B	Tumor	0	0	0	0	0	0	0	0	5	MSS	ND	ND	ND	0	0	0	2	FAIL	ND	ND	ND	ND	ND	0	0	FAIL
015	51	015B	Tumor	0	0	0	0	0	0	0	0	5	MSS	ND	ND	ND	0	0	0	2	FAIL	ND	ND	ND	ND	ND	0	0	FAIL
016	50	016A	Normal	0	0	0	0	0	0	0	0	5	MSS	0	0	0	0	0	0	5	MSS	0	0	0	0	0	0	5	MSS
016	50	016B	Tumor	0	0	0	0	0	0	0	0	5	MSS	0	0	0	0	0	0	5	MSS	0	0	ND	0	0	0	4	MSS
017	44	017A	Normal	0	0	0	0	0	0	0	0	5	MSS	0	0	0	0	0	0	5	MSS	0	0	0	0	0	0	5	MSS
017	44	017B	Tumor	0	0	0	0	0	0	0	0	5	MSS	0	0	0	0	0	0	5	MSS	0	0	0	0	0	0	5	MSS
018	39	018B	Tumor	0	0	0	0	0	0	0	0	5	MSS	ND	ND	ND	0	0	0	2	FAIL	ND	ND	ND	ND	ND	0	0	FAIL
019	47	019B	Tumor	ND	0	ND	ND	ND	ND	ND	0	1	FAIL	ND	ND	ND	0	ND	0	1	FAIL	ND	ND	ND	ND	ND	0	0	FAIL
019	48	020A	Normal	0	0	0	0	0	0	0	0	5	MSS	0	0	0	0	0	0	5	MSS	ND	ND	ND	ND	ND	0	0	ND
021	49	021A	Normal	0	0	0	0	0	0	0	0	5	MSS	0	0	0	0	0	0	5	MSS	0	0	0	0	0	0	5	MSS
021	49	021B	Tumor	0	0	0	0	0	0	0	0	5	MSS	0	0	0	0	0	0	5	MSS	0	0	0	0	0	0	5	MSS	0	0	0	0
021	49	021C	Tumor	0	0	0	0	0	0	0	0	5	MSS	0	0	0	0	0	0	5	MSS	0	0	0	0	0	0	5	MSS
021	49	021D	Tumor	0	0	0	0	0	0	0	0	5	MSS	0	0	0	0	0	0	5	MSS	0	0	0	ND	0	0	4	MSS
021	49	021E	Tumor	0	0	0	0	0	0	0	0	5	MSS	0	0	0	0	0	0	5	MSS	0	0	0	0	0	0	5	MSS
021	49	021F	Tumor	0	0	0	0	0	ND	ND	0	5	MSS	0	1	0	0	0	1	5	MSI-L	0	0	0	ND	0	0	4	MSS
021	49	022A	Normal	ND	ND	ND	ND	ND	ND	ND	0	0	FAIL	0	0	0	ND	ND	0	3	FAIL	0	0	0	ND	0	0	4	MSS
021	49	022B	Tumor	0	0	0	0	0	0	0	0	5	MSS	0	0	0	0	0	0	5	MSS	0	0	0	ND	0	0	4	MSS
021	52	023A	Normal	0	0	0	0	0	0	0	0	5	MSS	0	0	0	0	0	0	5	MSS	0	0	0	0	0	0	5	MSS
021	52	023B	Tumor	0	0	0	0	0	0	0	0	5	MSS	0	0	0	0	0	0	5	MSS	0	0	0	ND	0	0	4	MSS	0	0	0	0
025	46	25 A	Normal	0	0	0	0	0	0	0	0	5	MSS									0	ND	ND	ND	0	0	2	FAIL
025	46	25 B	Tumor	0	0	0	0	0	0	0	0	5	MSS									0	ND	ND	ND	0	0	2	FAIL
025	46	25 C	Tumor	ND	ND	ND	ND	ND	ND	ND	0	0	FAIL									0	ND	ND	ND	0	0	2	FAIL
026	53	026A	Normal	0	0	0	0	0	ND	ND	0	5	MSS	ND	ND	0	0	0	0	3	FAIL	0	0	0	ND	0	0	4	MSS
026	53	026B	Tumor	0	0	0	0	0	0	0	0	5	MSS	0	ND	0	0	0	0	4	MSS	1	0	0	0	0	1	5	MSI-L
026	53	026C	Tumor	ND	ND	ND	ND	ND	ND	ND	0	0	FAIL	0	0	0	ND	ND	0	3	FAIL	1	1	0	ND	ND	2	3	MSI-H	0	0	0	0
026	53	026D	Tumor	0	0	0	0	0	0	0	0	5	MSS	0	ND	0	0	0	0	4	MSS	1	1	0	0	0	2	5	MSI-H
027	47	027A	Normal	0	0	0	0	0	0	0	0	5	MSS	0	0	0	0	0	0	5	MSS	0	0	0	0	0	0	5	MSS
027	47	027B	Tumor	0	0	0	0	0	0	0	0	5	MSS	1	0	1	0	0	2	5	MSI-H	0	0	0	0	0	0	5	MSS	0	0	0	0
027	47	028A	Normal	0	0	0	0	0	0	ND	0	5	MSS	0	0	0	0	0	0	5	MSS	0	0	0	0	0	0	5	MSS
027	47	028B	Tumor	0	0	0	0	0	0	0	0	5	MSS	0	0	0	0	0	0	5	MSS	0	0	0	0	0	0	5	MSS
027	47	028C	Tumor	0	0	0	0	0	0	0	0	5	MSS	0	0	0	0	0	0	5	MSS	0	0	0	0	0	0	5	MSS	0	0	0	0
027	47	028D	Tumor	ND	ND	ND	ND	ND	ND	ND	0	0	FAIL	0	0	0	ND	ND	0	3	FAIL	ND	ND	ND	ND	ND	0	0	FAIL
027	48	029A	Normal	0	0	0	0	0	0	0	0	5	MSS	0	0	0	0	0	0	5	MSS	0	0	0	0	0	0	5	MSS
027	48	029B	Tumor	0	0	0	0	0	0	0	0	5	MSS	0	0	0	0	0	0	5	MSS	0	0	0	0	0	0	5	MSS	0	0	0	0
027	48	030A	Normal	0	0	0	0	0	0	0	0	5	MSS	0	0	0	0	0	4	4	MSS	ND	ND	ND	ND	ND	0	0	ND
031	45	031B	Tumor	0	0	0	0	0	0	0	0	5	MSS	ND	ND	ND	0	0	0	2	FAIL	ND	ND	ND	ND	ND	0	0	FAIL
032	44	032A	Normal	0	0	0	0	0	ND	ND	0	5	MSS	0	ND	ND	0	0	0	3	FAIL	0	ND	ND	0	0	0	3	FAIL
032	44	032B	Tumor	0	0	0	0	0	0	0	0	5	MSS	ND	ND	ND	0	0	0	2	FAIL	ND	ND	ND	ND	ND	0	0	FAIL	0	0	0	0
033	44	033A	Normal	ND	ND	ND	ND	ND	ND	ND	0	0	FAIL	0	0	0	ND	ND	0	3	FAIL	ND	ND	ND	ND	ND	0	0	ND
034	36	034B	Tumor	ND	ND	ND	ND	ND	ND	ND	0	0	FAIL	ND	ND	ND	ND	ND	0	0	FAIL	ND	ND	ND	ND	ND	0	0	FAIL
035	45	035A	Normal	0	0	0	0	0	0	0	0	5	MSS	0	0	0	0	0	0	5	MSS	0	0	0	0	0	0	5	MSS
035	45	035B	Tumor	0	0	0	0	0	0	0	0	5	MSS	0	0	0	0	0	0	5	MSS	0	0	0	0	0	0	5	MSS
036	51	036A	Normal	0	0	0	0	0	0	0	0	5	MSS	0	0	0	0	0	0	5	MSS	0	0	0	0	0	0	5	MSS
036	51	036B	Tumor	0	0	0	0	0	0	0	0	5	MSS	0	0	0	0	0	0	5	MSS	0	0	0	0	0	0	5	MSS	0	0	0	0
037	49	037B	Tumor	ND	0	ND	ND	ND	ND	ND	0	1	FAIL	ND	ND	ND	0	ND	0	1	FAIL	0	0	0	0	0	0	5	MSS
037	55	038B	Tumor	0	0	0	0	0	0	0	0	5	MSS	ND	ND	ND	0	0	0	2	FAIL	0	0	0	0	0	0	5	MSS
037	55	038C	Tumor	0	0	0	0	0	0	0	0	5	MSS	ND	ND	ND	0	0	0	2	FAIL	0	0	0	ND	ND	0	3	FAIL
039	47	039A	Normal	0	0	0	0	0	0	0	0	5	MSS	0	0	0	0	0	0	5	MSS	0	0	0	ND	0	0	4	MSS
039	47	039B	Tumor	0	0	0	0	0	0	0	0	5	MSS	0	0	0	0	0	0	5	MSS	0	0	0	ND	ND	0	3	FAIL
040	44	040B	Tumor	0	0	0	0	0	0	0	0	5	MSS	0	0	0	0	0	0	5	MSS	0	0	0	0	0	0	5	MSS
040	47	040A	Normal	0	0	0	0	0	0	0	0	5	MSS	0	0	0	0	0	0	5	MSS	0	0	0	0	0	0	5	MSS
040	47	041B	Tumor	0	0	0	0	0	0	0	0	5	MSS	ND	ND	ND	0	0	0	2	FAIL	0	0	0	0	0	0	5	MSS
042	47	042A	Normal	0	0	0	0	0	0	0	0	5	MSS	0	0	0	0	0	0	5	MSS	0	0	0	0	0	0	5	MSS
042	47	042B	Tumor	0	0	0	0	0	0	0	0	5	MSS	0	0	0	0	0	0	5	MSS	0	0	0	0	0	0	5	MSS	0	0	0	0
043	48	043B	Tumor	0	0	0	0	0	0	0	0	5	MSS	ND	ND	ND	0	0	0	2	FAIL	ND	ND	ND	ND	ND	0	0	FAIL
044	45	044A	Normal	0	0	0	0	0	0	0	0	5	MSS	0	0	0	0	0	0	5	MSS	0	0	0	ND	0	0	4	MSS
044	45	044B	Tumor	0	0	0	0	0	0	0	0	5	MSS	0	0	0	0	0	0	5	MSS	0	0	0	ND	0	0	4	MSS
046	39	046A	Normal	ND	ND	ND	ND	ND	ND	ND	0	0	FAIL	ND	ND	ND	ND	ND	0	0	FAIL	ND	ND	ND	ND	ND	0	0	ND
046	39	046B	Tumor	0	0	0	0	0	0	0	0	5	MSS	ND	ND	ND	0	0	0	2	FAIL	ND	ND	ND	ND	ND	0	0	FAIL
046	39	046C	Tumor	0	0	0	0	0	0	0	0	5	MSS	ND	ND	ND	0	0	0	2	FAIL	ND	ND	ND	ND	ND	0	0	FAIL
047	49	047A	Normal	0	0	0	0	0	0	0	0	5	MSS	0	0	0	0	0	0	5	MSS	0	0	0	ND	0	0	4	MSS
047	49	047B	Tumor	0	0	0	0	0	0	0	0	5	MSS	0	0	0	0	0	0	5	MSS	0	0	0	ND	0	0	4	MSS
047	49	047C	Tumor	0	0	0	0	0	0	0	0	5	MSS	0	0	0	0	0	0	5	MSS	0	0	0	ND	0	0	4	MSS
047	49	047D	Tumor	0	0	0	0	0	0	0	0	5	MSS	0	0	0	0	0	0	5	MSS	ND	ND	ND	ND	ND	0	0	ND
048	47	048A	Normal	0	0	0	0	0	0	0	0	5	MSS	0	0	0	0	0	0	5	MSS	0	0	ND	ND	ND	0	2	FAIL
048	47	048B	Tumor	0	0	0	0	0	0	0	0	5	MSS	0	0	0	0	0	0	5	MSS	0	0	ND	ND	ND	0	2	FAIL
048	47	048C	Tumor	0	0	0	0	0	0	0	0	5	MSS	0	0	0	0	0	0	5	MSS	0	ND	ND	0	ND	0	2	FAIL	0	0	0	0
049	42	049A	Normal	0	0	0	0	0	0	0	0	5	MSS	0	0	0	0	0	0	5	MSS	0	0	0	0	0	0	5	MSS
049	42	049B	Tumor	0	0	0	0	0	0	0	0	5	MSS	0	0	0	0	0	0	5	MSS	0	0	0	0	0	0	5	MSS
049	42	049C	Tumor	0	0	0	0	0	0	0	0	5	MSS	0	0	0	0	0	0	5	MSS	0	ND	0	0	0	0	4	MSS
049	42	049D	Tumor	ND	ND	ND	ND	ND	ND	ND	0	0	FAIL	0	0	0	ND	ND	0	3	FAIL	0	ND	0	0	0	0	4	MSS
049	42	049E	Tumor	0	0	0	0	0	0	0	0	5	MSS	0	0	0	0	0	0	5	MSS	0	0	0	0	0	0	5	MSS
049	42	049F	Tumor	0	0	0	0	0	0	0	0	5	MSS	0	0	0	0	0	0	5	MSS	ND	ND	ND	ND	ND	0	0	ND
049	43	050A	Normal	0	0	0	0	0	ND	ND	0	5	MSS	0	0	0	0	0	0	5	MSS	0	0	0	0	0	0	5	MSS
049	43	050B	Tumor	0	0	0	0	0	0	0	0	5	MSS	0	0	0	0	0	0	5	MSS	0	0	0	0	0	0	5	MSS	0	0	0	0
049	43	050C	Tumor	0	0	0	0	0	0	0	0	5	MSS	0	0	0	0	0	0	5	MSS	0	0	ND	ND	0	0	3	FAIL
049	43	050D	Tumor	0	0	0	0	0	0	0	0	5	MSS	0	0	0	0	0	0	5	MSS	0	0	0	0	0	0	5	MSS	0	0	0	0
049	43	050E	Tumor	0	0	0	0	0	0	ND	0	5	MSS	0	0	ND	0	0	0	4	FAIL	0	0	0	ND	ND	0	3	FAIL
049	43	050F	Tumor	0	0	0	0	0	0	0	0	5	MSS	0	0	0	0	0	0	5	MSS	0	0	0	0	0	0	5	MSS	0	0	0	0
051	29	051A	Normal	0	ND	0	ND	0	ND	ND	0	3	FAIL	ND	0	0	ND	0	0	3	FAIL	0	0	0	0	0	0	5	MSS
051	29	051B	Tumor	0	0	0	0	0	0	0	0	5	MSS	0	0	0	0	0	0	5	MSS	0	1	1	1	1	4	5	MSI-H	0	0	0	0
051	29	051C	Tumor	0	0	0	0	0	0	0	0	5	MSS	0	0	ND	0	0	0	4	MSS	0	0	0	0	0	0	5	MSS	0	0	0	0
051	35	052A	Normal	0	0	0	0	0	0	0	0	5	MSS	0	0	0	0	0	0	5	MSS	0	0	0	0	0	0	5	MSS
051	35	052B	Tumor	0	0	0	1	0	0	0	1	5	MSI-L	1	1	1	0	0	3	5	MSI-H	1	1	1	1	1	5	5	MSI-H	0	1	0	1
053	44	053A	Normal	0	0	0	0	0	0	0	0	5	MSS	0	0	0	0	0	0	5	MSS	0	0	0	0	0	0	5	MSS
053	44	053B	Tumor	0	0	0	0	0	0	0	0	5	MSS	0	1	0	0	0	1	5	MSI-L	0	0	0	0	0	0	5	MSS	0	0	0	0
054	48	054B	Tumor	0	0	0	0	0	0	0	0	5	MSS	ND	ND	ND	0	0	0	2	FAIL	ND	ND	ND	ND	ND	0	0	ND
055	49	055B	Tumor	0	0	0	0	0	0	0	0	5	MSS	ND	ND	ND	0	0	0	2	FAIL	ND	ND	ND	ND	ND	0	0	FAIL
056	39	056A	Normal	0	0	0	0	0	0	0	0	5	MSS	0	0	0	0	0	0	5	MSS	0	0	0	0	0	0	5	MSS
056	39	056B	Tumor	0	0	0	0	0	0	0	0	5	MSS	0	0	0	0	0	0	5	MSS	0	0	0	0	0	0	5	MSS	0	0	0	0
056	39	057B	Tumor	0	0	0	0	0	0	0	0	5	MSS	0	0	0	0	0	0	5	MSS	0	0	0	0	0	0	5	MSS
056	39	057C	Tumor	0	0	0	0	0	0	0	0	5	MSS	0	0	0	0	0	0	5	MSS	0	0	0	0	ND	0	4	MSS
056	39	057D	Tumor	0	0	0	0	0	0	0	0	5	MSS	0	0	0	0	0	0	5	MSS	0	0	0	0	0	0	5	MSS
056	39	057E	Tumor	0	0	0	0	0	0	0	0	5	MSS	0	0	0	0	0	0	5	MSS	0	0	0	0	0	0	5	MSS	0	0	0	0
056	40	058A	Normal	0	0	0	0	0	0	0	0	5	MSS	0	0	0	0	0	0	5	MSS	0	0	0	0	0	0	5	MSS
056	40	058B	Tumor	0	0	0	0	0	0	0	0	5	MSS	0	0	0	0	0	0	5	MSS	0	0	0	0	0	0	5	MSS	0	0	0	0
056	40	058C	Tumor	0	0	0	0	0	0	0	0	5	MSS	0	0	0	0	0	0	5	MSS	0	0	0	0	0	0	5	MSS	0	0	0	0
059	38	059A	Normal	0	0	0	0	0	0	0	0	5	MSS	0	0	0	0	0	0	5	MSS	0	0	0	0	0	0	5	MSS
059	38	059B	Tumor	0	0	0	0	0	0	0	0	5	MSS	0	0	0	0	0	0	5	MSS	0	0	0	0	ND	0	4	MSS
060	NA	060B	Tumor	0	0	0	0	0	0	0	0	5	MSS	ND	ND	ND	0	0	0	2	FAIL	0	0	0	0	0	0	5	MSS
060	NA	060C	Tumor	0	0	0	0	0	0	0	0	5	MSS	ND	ND	ND	0	0	0	2	FAIL	0	0	0	0	0	0	5	MSS
061	50	061A	Normal	0	0	0	0	0	0	0	0	5	MSS	0	0	0	0	0	0	5	MSS	0	0	0	0	0	0	5	MSS
061	50	061B	Tumor	0	0	0	0	0	0	0	0	5	MSS	0	0	0	0	0	0	5	MSS	0	1	0	0	0	1	5	MSI-L	0	0	0	0
061	50	061C	Tumor	0	0	0	0	0	0	0	0	5	MSS	0	0	0	0	0	0	5	MSS	0	1	0	0	0	1	5	MSI-L	0	0	0	0
062	48	062B	Tumor	0	0	0	0	0	0	0	0	5	MSS	ND	ND	ND	0	0	0	2	FAIL	ND	ND	ND	ND	ND	0	0	FAIL
063	35	063A	Normal	0	0	0	0	0	0	0	0	5	MSS									0	0	0	0	0	0	5	MSS
063	35	063B	Tumor	0	0	0	0	0	0	0	0	5	MSS	0	0	0	0	0	0	5	MSS	0	0	0	1	0	1	5	MSI-L	0	0	0	0
063	35	063C	Tumor	0	0	0	0	0	0	0	0	5	MSS	0	0	0	0	0	0	5	MSS	0	0	0	1	0	1	5	MSI-L
064	45	064A	Normal	0	0	0	0	0	0	0	0	5	MSS	0	0	0	0	0	0	5	MSS	0	0	0	0	0	0	5	MSS
064	45	064B	Tumor	0	0	0	0	0	0	0	0	5	MSS	0	0	0	0	0	0	5	MSS	0	0	0	0	0	0	5	MSS
065	NA	065A	Normal	0	0	0	0	0	0	0	0	5	MSS	0	0	0	0	0	0	5	MSS	0	0	0	ND	0	0	4	MSS
065	NA	065B	Tumor	0	0	0	0	0	0	0	0	5	MSS	0	0	0	0	0	0	5	MSS	0	0	0	ND	0	0	4	MSS
065	NA	065C	Tumor	0	0	0	0	0	0	0	0	5	MSS	0	0	0	0	0	0	5	MSS	0	0	0	ND	0	0	4	MSS
066	48	066A	Normal	0	0	0	0	0	0	0	0	5	MSS	0	0	0	0	0	0	5	MSS	0	0	0	0	0	0	5	MSS
066	48	066B	Tumor	0	0	0	0	0	0	0	0	5	MSS	0	0	0	0	0	0	5	MSS	0	0	0	0	0	0	5	MSS
069	35	069A	Normal	0	0	0	0	0	0	0	0	5	MSS	0	0	0	0	0	0	5	MSS	0	0	0	0	0	0	5	MSS
069	35	069B	Tumor	0	0	0	0	0	0	0	0	5	MSS	0	0	0	0	0	0	5	MSS	0	0	0	0	0	0	5	MSS
069	35	069C	Tumor	0	0	0	0	0	0	0	0	5	MSS	0	0	0	0	0	0	5	MSS	0	0	0	0	0	0	5	MSS
069	35	069D	Tumor	0	0	0	0	0	0	0	0	5	MSS	0	0	0	0	0	0	5	MSS	0	0	0	0	0	0	5	MSS
069	35	069E	Tumor	0	0	0	0	0	0	0	0	5	MSS	0	0	0	0	0	0	5	MSS	0	0	0	0	0	0	5	MSS
069	35	069F	Tumor	0	0	0	0	0	0	0	0	5	MSS	0	0	0	0	0	0	5	MSS	0	0	0	0	0	0	5	MSS
069	35	069G	Tumor	0	0	0	0	0	0	0	0	5	MSS	0	0	0	0	0	0	5	MSS	0	0	0	0	0	0	5	MSS
069	35	069H	Tumor	0	0	0	0	0	0	0	0	5	MSS	0	0	0	0	0	0	5	MSS	0	0	ND	0	0	0	4	MSS
070	50	070 A	Normal	0	0	0	0	0	0	0	0	5	MSS	0	0	0	0	0	0	5	MSS	0	0	0	0	ND	0	4	MSS
070	50	070 B	Tumor	0	0	0	0	0	0	0	0	5	MSS	0	0	0	0	0	0	5	MSS	0	0	0	0	0	0	5	MSS
070	50	070 C	Tumor	0	0	0	0	0	0	0	0	5	MSS	0	0	0	0	0	0	5	MSS	0	0	0	0	0	0	5	MSS
071	50	071B	Tumor	0	0	0	0	0	0	0	0	5	MSS	ND	ND	ND	0	0	0	2	FAIL	ND	ND	ND	ND	ND	0	0	FAIL
071	53	072B	Tumor	0	0	0	0	0	0	0	0	5	MSS	ND	ND	ND	0	0	0	2	FAIL	0	0	0	0	0	0	5	MSS
071	53	072C	Tumor	0	0	0	0	0	0	0	0	5	MSS	ND	ND	ND	0	0	0	2	FAIL	0	0	0	0	0	0	5	MSS
073	42	073 A	Normal	0	0	0	0	0	0	0	0	5	MSS	0	0	0	0	0	0	5	MSS	0	0	0	0	0	0	5	MSS
073	42	073 B	Tumor	0	0	0	0	0	0	0	0	5	MSS	0	0	0	0	0	0	5	MSS	0	0	0	0	0	0	5	MSS
073	42	073 C	Tumor	0	0	0	0	0	0	0	0	5	MSS	0	0	0	0	0	0	5	MSS	0	0	0	0	0	0	5	MSS
073	42	073 D	Tumor	0	0	0	0	0	0	0	0	5	MSS	0	0	0	0	0	0	5	MSS	0	0	0	0	0	0	5	MSS
073	42	073 E	Tumor	0	0	0	0	0	0	0	0	5	MSS	0	0	0	0	0	0	5	MSS	0	0	0	0	0	0	5	MSS
074	50	074B	Tumor	0	0	0	0	0	0	0	0	5	MSS	ND	ND	ND	0	0	0	2	FAIL	ND	ND	ND	ND	ND	0	0	FAIL
076	50	076 A	Normal	0	0	0	0	0	0	0	0	5	MSS	0	0	0	0	0	0	5	MSS	0	0	0	0	0	0	5	MSS
076	50	076 B	Tumor	0	0	0	0	0	0	0	0	5	MSS	0	0	0	0	0	0	5	MSS	0	0	0	0	ND	0	4	MSS
076	50	076 C	Tumor	0	0	0	0	0	0	0	0	5	MSS	0	0	0	0	0	0	5	MSS	0	0	0	ND	0	0	4	MSS
076	50	076 D	Tumor	0	0	0	0	0	0	0	0	5	MSS	0	0	0	0	0	0	5	MSS	0	0	0	0	0	0	5	MSS
076	50	076 E	Tumor	0	0	0	0	0	0	0	0	5	MSS	0	0	0	0	0	0	5	MSS	0	0	0	0	0	0	5	MSS
077	51	077A	Normal	0	0	0	0	0	0	0	0	5	MSS	0	0	0	0	0	0	5	MSS	0	0	0	0	0	0	5	MSS
077	51	077B	Tumor	0	0	0	0	0	0	0	0	5	MSS	0	0	0	0	0	0	5	MSS	0	0	0	0	0	0	5	MSS	0	0	0	0
078	50	078B	Tumor	0	0	0	0	0	0	0	0	5	MSS	0	0	0	0	0	0	5	MSS	ND	ND	ND	ND	ND	0	0	FAIL
079	50	079A	Normal	0	0	0	0	0	0	0	0	5	MSS	0	0	0	0	0	0	5	MSS	0	0	0	ND	ND	0	3	ND
079	50	079B	Tumor	0	0	0	0	0	0	0	0	5	MSS	0	0	0	0	0	0	5	MSS	0	0	0	ND	ND	0	3	ND
080	50	080B	Tumor	0	0	0	0	0	0	0	0	5	MSS	ND	ND	ND	0	0	0	2	FAIL	ND	ND	ND	ND	ND	0	0	FAIL
081	43	081A	Normal	0	0	0	0	0	0	0	0	5	MSS	0	0	0	0	0	0	5	MSS	0	0	0	0	0	0	5	MSS
081	43	081B	Tumor	0	0	0	0	0	0	0	0	5	MSS	0	0	0	0	0	0	5	MSS	0	0	0	0	0	0	5	MSS
081	43	081C	Tumor	0	0	0	0	0	0	0	0	5	MSS	0	0	0	0	0	0	5	MSS	0	0	0	0	ND	0	4	MSS
081	47	082A	Normal	ND	ND	0	ND	0	0	0	0	2	FAIL	0	0	0	ND	0	0	4	MSS	0	0	0	0	0	0	5	MSS
081	47	082B	Tumor	0	0	0	0	0	0	0	0	5	MSS	0	0	1	0	0	1	5	MSI-L	0	0	0	0	0	0	5	MSS
083	38	083B	Tumor	0	0	0	0	0	0	0	0	5	MSS	ND	ND	ND	0	0	0	2	FAIL	ND	ND	ND	ND	ND	0	0	FAIL
084	42	084B	Tumor	0	0	0	0	0	0	0	0	5	MSS	ND	ND	ND	0	0	0	2	FAIL	ND	ND	ND	ND	ND	0	0	FAIL
085	43	085B	Tumor	0	0	0	0	0	0	0	0	5	MSS	ND	ND	ND	0	0	0	2	FAIL	ND	ND	ND	ND	ND	0	0	FAIL
086	46	086A	Normal	0	0	0	0	0	0	0	0	5	MSS	0	0	0	0	0	0	5	MSS	0	0	0	0	0	0	5	MSS
086	46	086B	Tumor	0	0	0	0	0	0	0	0	5	MSS	0	0	0	0	0	0	5	MSS	0	0	0	0	0	0	5	MSS	0	0	0	nd
086	46	086C	Tumor	0	0	0	0	0	0	0	0	5	MSS	0	0	0	0	0	0	5	MSS	0	0	0	0	0	0	5	MSS
086	46	086D	Tumor	0	0	0	0	0	0	0	0	5	MSS	0	0	0	0	0	0	5	MSS	0	0	0	0	0	0	5	MSS
086	46	086E	Tumor	0	0	0	0	0	0	0	0	5	MSS	0	0	0	0	0	0	5	MSS	0	0	0	0	0	0	5	MSS
086	49	087B	Tumor	0	0	0	0	0	0	0	0	5	MSS	ND	ND	ND	0	0	0	2	FAIL	0	0	0	0	0	0	5	MSS
088	50	088A	Normal	0	0	0	0	0	0	0	0	5	MSS	0	ND	ND	0	0	0	3	FAIL	0	0	0	0	0	0	5	MSS
088	50	088B	Tumor	0	0	0	0	0	0	0	0	5	MSS	0	ND	ND	0	0	0	3	FAIL	0	1	0	0	0	1	5	MSI-L	0	0	0	0
089	41	089B	Tumor	0	0	0	0	0	0	0	0	5	MSS	ND	ND	ND	0	0	0	2	FAIL	0	0	0	0	0	0	5	MSS
089	41	089C	Tumor	0	0	0	0	0	0	0	0	5	MSS	ND	ND	ND	0	0	0	2	FAIL	0	0	0	0	0	0	5	MSS
090	48	090A	Normal	0	0	0	0	0	0	0	0	5	MSS	0	0	0	0	0	0	5	MSS	0	0	0	0	0	0	5	MSS
090	48	090B	Tumor	0	0	0	0	0	0	0	0	5	MSS	0	0	0	0	0	0	5	MSS	0	0	0	0	0	0	5	MSS
090	48	090C	Tumor	0	0	0	0	0	0	0	0	5	MSS	0	0	0	0	0	0	5	MSS	0	0	0	0	0	0	5	MSS
091	40	091A	Normal	0	0	0	0	0	0	0	0	5	MSS	0	0	0	0	0	0	5	MSS	0	0	0	0	ND	0	4	MSS
091	40	091B	Tumor	0	0	0	0	0	0	0	0	5	MSS	0	0	0	0	0	0	5	MSS	0	0	0	0	0	0	5	MSS	nd	0	0	0
091	40	091C	Tumor	0	0	0	0	0	0	0	0	5	MSS	0	0	0	0	0	0	5	MSS	0	0	0	0	0	0	5	MSS
091	40	091D	Tumor	0	0	0	0	0	0	0	0	5	MSS	0	0	0	0	0	0	5	MSS	0	0	0	0	0	0	5	MSS
091	40	091E	Tumor	0	0	0	0	0	0	0	0	5	MSS	0	0	0	0	0	0	5	MSS	1	0	0	0	0	1	5	MSI-L
091	40	091F	Tumor	0	0	0	0	0	0	0	0	5	MSS	0	0	0	0	0	0	5	MSS	0	0	0	0	0	0	5	MSS	nd	0	0	0
091	40	091G	Tumor	0	0	0	0	0	0	0	0	5	MSS	0	0	0	0	0	0	5	MSS	0	0	0	0	0	0	5	MSS
092	46	092B	Tumor	0	0	0	0	0	0	0	0	5	MSS	ND	ND	ND	0	0	0	2	FAIL	ND	ND	ND	ND	ND	0	0	FAIL
093	50	093A	Normal	0	0	0	0	0	0	0	0	5	MSS	0	ND	0	0	0	0	4	MSS	0	0	ND	0	0	0	4	MSS
093	50	093B	Tumor	0	0	0	0	0	0	0	0	5	MSS	ND	ND	ND	0	0	0	2	FAIL	ND	ND	ND	ND	ND	0	0	FAIL	0	nd	0	0
093	50	093C	Tumor	0	0	0	0	0	0	0	0	5	MSS	ND	ND	ND	0	0	0	2	FAIL	0	ND	ND	0	ND	0	2	FAIL	0	nd	0	0
094	51	094A	Normal	0	0	0	0	0	0	0	0	5	MSS	0	0	0	0	0	0	5	MSS	0	0	0	0	0	0	5	MSS
094	51	094B	Tumor	0	0	0	0	0	0	0	0	5	MSS	0	0	0	0	0	0	5	MSS	0	0	0	0	0	0	5	MSS
094	51	094C	Tumor	0	0	0	0	0	0	0	0	5	MSS	0	0	0	0	0	0	5	MSS	0	0	0	0	0	0	5	MSS
095	50	095B	Tumor	0	0	0	0	0	0	0	0	5	MSS	ND	ND	ND	0	0	0	2	FAIL	0	0	0	0	0	0	5	MSS
095	50	095C	Tumor	0	0	0	0	0	0	0	0	5	MSS	ND	ND	ND	0	0	0	2	FAIL	0	0	0	0	0	0	5	MSS
096	50	096B	Tumor	0	0	0	0	ND	0	0	0	4	MSS	ND	ND	ND	0	0	0	2	FAIL	ND	ND	ND	ND	ND	0	0	FAIL
097	45	097A	Normal	0	0	0	0	0	0	0	0	5	MSS	0	0	0	0	0	0	5	MSS	0	0	0	0	0	0	5	MSS
097	45	097B	Tumor	0	0	0	0	0	0	0	0	5	MSS	0	0	0	0	0	0	5	MSS	0	0	0	0	0	0	5	MSS
098	38	098A	Normal	0	0	0	0	0	0	0	0	5	MSS	0	0	0	0	0	0	5	MSS	0	0	0	0	0	0	5	MSS
098	38	098B	Tumor	0	0	0	0	0	0	0	0	5	MSS	0	0	1	0	0	1	5	MSI-L	0	0	0	0	0	0	5	MSS	0	0	0	0
098	38	098C	Tumor	0	0	0	0	0	0	0	0	5	MSS	0	0	1	0	0	1	5	MSI-L	0	0	0	0	0	0	5	MSS
098	38	098D	Tumor	0	0	0	0	0	0	0	0	5	MSS	0	0	1	0	0	1	5	MSI-L	0	0	0	0	0	0	5	MSS
098	38	098E	Tumor	0	0	0	0	0	0	0	0	5	MSS	0	0	1	0	0	1	5	MSI-L	0	0	0	0	0	0	5	MSS
099	52	099A	Normal	0	0	0	0	0	0	0	0	5	MSS	0	0	0	0	0	0	5	MSS	0	0	0	0	0	0	5	MSS
099	52	099B	Tumor	0	0	0	0	0	0	0	0	5	MSS	0	0	0	0	0	0	5	MSS	0	0	0	0	0	0	5	MSS
100	52	100A	Normal	0	0	0	0	0	0	0	0	5	MSS	0	0	0	0	0	0	5	MSS	0	0	0	0	0	0	5	MSS
100	52	100B	Tumor	0	0	0	0	0	0	0	0	5	MSS	0	0	0	0	0	0	5	MSS	0	0	0	0	0	0	5	MSS
100	52	100C	Tumor	0	0	0	0	0	0	0	0	5	MSS	0	0	0	0	0	0	5	MSS	0	0	0	0	0	0	5	MSS
100	52	100D	Tumor	0	0	0	0	0	0	0	0	5	MSS	0	0	0	0	0	0	5	MSS	0	0	0	0	0	0	5	MSS	0	0	0	0
100	52	100E	Tumor	0	0	0	0	0	0	0	0	5	MSS	0	0	0	0	0	0	5	MSS	0	0	0	0	0	0	5	MSS
101	51	101B	Tumor	0	0	0	0	0	0	0	0	5	MSS	0	0	0	0	0	0	5	MSS	0	0	0	0	0	0	5	MSS
101	51	101C	Tumor	0	0	0	0	0	0	0	0	5	MSS	0	0	0	0	0	0	5	MSS	0	0	0	0	0	0	5	MSS	nd	0	0	0
101	51	101D	Tumor	0	0	0	0	0	0	0	0	5	MSS	0	0	0	0	0	0	5	MSS	0	ND	ND	0	0	0	3	FAIL
101	51	101E	Tumor	0	0	0	0	0	0	0	0	5	MSS	0	0	0	0	0	0	5	MSS	0	0	0	0	0	0	5	MSS
101	51	101F	Tumor	0	0	0	0	0	0	0	0	5	MSS	0	0	0	0	0	0	5	MSS	0	0	0	0	0	0	5	MSS
101	51	101G	Tumor	0	0	0	0	0	0	0	0	5	MSS	0	0	0	0	0	0	5	MSS	0	0	0	0	0	0	5	MSS	nd	0	0	0
101	51	101H	Tumor	0	0	0	0	0	0	0	0	5	MSS	0	0	0	0	0	0	5	MSS	0	0	0	0	0	0	5	MSS
101	51	101I	Tumor	ND	ND	ND	ND	ND	ND	ND	0	0	FAIL	1	0	0	ND	ND	1	3	MSI-L	0	0	0	0	0	0	5	MSS
102	48	102B	Tumor	0	0	0	0	0	0	0	0	5	MSS	0	0	0	0	0	0	5	MSS	0	0	0	0	0	0	5	MSS
102	48	102C	Tumor	0	0	0	0	0	0	0	0	5	MSS	0	0	0	0	0	0	5	MSS	0	ND	ND	0	0	0	3	FAIL
102	48	102D	Tumor	0	0	0	0	0	0	0	0	5	MSS	0	0	0	0	0	0	5	MSS	0	0	0	0	0	0	5	MSS
102	48	102E	Tumor	0	0	0	0	0	0	0	0	5	MSS	0	0	0	0	0	0	5	MSS	0	0	0	0	0	0	5	MSS
103	48	103B	Tumor	0	0	0	0	0	0	0	0	5	MSS	ND	ND	ND	0	0	0	2	FAIL	ND	ND	ND	ND	ND	0	0	FAIL
104	50	104B	Tumor	0	0	0	0	0	0	0	0	5	MSS	ND	ND	ND	0	0	0	2	FAIL	0	0	0	ND	0	0	4	MSS
104	50	104C	Tumor	0	0	0	0	0	0	0	0	5	MSS	ND	ND	ND	0	0	0	2	FAIL	0	0	0	ND	0	0	4	MSS
105	50	105B	Tumor	0	0	0	0	0	0	0	0	5	MSS	ND	ND	ND	0	0	0	2	FAIL	0	0	0	0	ND	0	4	MSS
105	50	105C	Tumor	0	0	0	0	0	0	0	0	5	MSS	ND	ND	ND	0	0	0	2	FAIL	0	0	0	0	ND	0	4	MSS
106	43	106A	Normal	0	0	0	0	0	0	0	0	5	MSS	0	0	0	0	0	0	5	MSS	0	0	0	0	0	0	5	MSS
106	43	106B	Tumor	0	0	0	0	0	0	0	0	5	MSS	0	0	0	0	0	0	5	MSS	0	0	0	0	ND	0	4	MSS
107	45	107A	Normal	0	0	0	0	0	0	0	0	5	MSS	0	0	0	0	0	0	5	MSS	0	0	0	0	0	0	5	MSS
107	45	107B	Tumor	0	0	0	0	0	0	0	0	5	MSS	0	0	0	0	0	0	5	MSS	0	0	0	0	0	0	5	MSS
107	45	107C	Tumor	0	0	0	0	0	0	0	0	5	MSS	0	0	0	0	0	0	5	MSS	0	0	0	0	0	0	5	MSS
109	47	109A	Normal	0	0	0	0	0	0	0	0	5	MSS	0	0	0	0	0	0	5	MSS	0	0	0	0	0	0	5	MSS
109	47	109B	Tumor	0	0	0	0	0	0	0	0	5	MSS	0	0	0	0	0	0	5	MSS	0	0	0	0	0	0	5	MSS
109	47	109C	Tumor	0	0	0	0	0	0	0	0	5	MSS	0	0	0	0	0	0	5	MSS	0	0	0	0	0	0	5	MSS	0	0	0	0
109	47	110A2	Normal	ND	ND	ND	ND	ND	ND	ND	0	0	FAIL	ND	ND	ND	ND	ND	0	0	FAIL	0	0	0	0	0	0	5	MSS
109	47	110B	Tumor	ND	ND	ND	ND	ND	ND	ND	0	0	FAIL	0	0	0	ND	ND	0	3	FAIL	0	0	0	0	ND	0	4	MSS	0	0	0	0
109	47	110C	Tumor	0	0	0	0	0	0	0	0	5	MSS	0	0	0	0	0	0	5	MSS	0	0	0	0	ND	0	4	MSS
109	47	110D	Tumor	0	0	0	0	0	0	0	0	5	MSS	0	0	0	0	0	0	5	MSS	0	0	0	0	ND	0	4	MSS
113	47	113B	Tumor	0	0	0	0	0	0	0	0	5	MSS	ND	ND	ND	0	0	0	2	FAIL	0	0	0	0	0	0	5	MSS
113	47	113C	Tumor	0	0	0	0	0	0	0	0	5	MSS	ND	ND	ND	0	0	0	2	FAIL	0	0	0	0	0	0	5	MSS
114	50	114B	Tumor	0	0	0	0	0	0	0	0	5	MSS	0	0	0	0	0	0	5	MSS	0	0	0	0	0	0	5	MSS
114	50	114C	Tumor	0	0	0	0	0	0	0	0	5	MSS	0	0	0	0	0	0	5	MSS	0	0	0	0	0	0	5	MSS
114	50	114D	Tumor	0	0	0	0	0	0	0	0	5	MSS	0	0	0	0	0	0	5	MSS	0	0	0	0	0	0	5	MSS
114	50	114E	Tumor	0	0	0	0	0	0	0	0	5	MSS	0	0	0	0	0	0	5	MSS	0	0	0	0	0	0	5	MSS
114	52	264B	Tumor	0	0	0	0	0	0	0	0	5	MSS	ND	ND	ND	0	0	0	2	FAIL	ND	ND	ND	ND	ND	0	0	FAIL
115	50	115A	Normal	0	0	0	0	0	0	0	0	5	MSS	0	0	0	0	0	0	5	MSS	0	0	0	0	0	0	5	MSS
115	50	115B	Tumor	0	0	0	0	0	0	0	0	5	MSS	0	0	0	0	0	0	5	MSS	0	ND	ND	0	0	0	3	FAIL
115	50	115C	Tumor	0	0	0	0	0	0	0	0	5	MSS	0	0	0	0	0	0	5	MSS	0	0	0	0	0	0	5	MSS
115	50	116B	Tumor	0	0	0	0	0	0	0	0	5	MSS	ND	ND	ND	0	0	0	2	FAIL	0	ND	ND	0	0	0	3	FAIL
117	49	117A	Normal	0	0	0	0	0	0	0	0	5	MSS	0	0	0	0	0	0	5	MSS	0	0	0	0	0	0	5	MSS
117	49	117B	Tumor	0	0	0	0	0	0	0	0	5	MSS	0	0	0	0	0	0	5	MSS	0	0	0	0	0	0	5	MSS
117	49	117C	Tumor	0	0	0	0	0	0	0	0	5	MSS	0	0	0	0	0	0	5	MSS	0	0	0	0	0	0	5	MSS
118	45	118B	Tumor	0	0	0	0	0	0	0	0	5	MSS	ND	ND	ND	0	0	0	2	FAIL	ND	ND	ND	ND	ND	0	0	FAIL
119	50	119B	Tumor	0	0	0	0	0	0	0	0	5	MSS	ND	ND	ND	0	0	0	2	FAIL	ND	ND	ND	ND	ND	0	0	FAIL
120	49	120A	Normal	0	0	0	0	0	0	0	0	5	MSS	0	0	0	0	0	0	5	MSS	0	ND	ND	ND	0	0	2	FAIL
120	49	120B	Tumor	0	0	0	0	0	0	0	0	5	MSS	0	0	0	0	0	0	5	MSS	0	0	0	0	ND	0	4	MSS
120	49	120C	Tumor	0	0	0	0	0	0	0	0	5	MSS	0	0	0	0	0	0	5	MSS	0	0	0	0	ND	0	4	MSS
120	49	120D	Tumor	0	0	0	0	0	0	0	0	5	MSS	0	0	0	0	0	0	5	MSS	0	0	0	0	0	0	5	MSS
120	49	120E	Tumor	0	0	0	0	0	0	0	0	5	MSS	0	0	0	0	0	0	5	MSS	0	0	0	0	0	0	5	MSS
121	49	121A	Normal	0	0	0	0	0	0	0	0	5	MSS	0	0	0	0	0	0	5	MSS	0	0	0	0	0	0	5	MSS
121	49	121B	Tumor	0	0	0	0	0	0	0	0	5	MSS	0	0	0	0	0	0	5	MSS	0	0	0	0	0	0	5	MSS
121	49	121C	Tumor	0	0	0	0	0	0	0	0	5	MSS	0	0	0	0	0	0	5	MSS	0	ND	ND	0	0	0	3	FAIL
121	49	121D	Tumor	0	0	0	0	0	0	0	0	5	MSS	0	0	0	0	0	0	5	MSS	0	0	0	0	0	0	5	MSS	nd	0	0	0
121	49	121E	Tumor	ND	ND	ND	ND	ND	ND	ND	0	0	FAIL	0	0	0	ND	ND	0	3	FAIL	0	0	0	0	0	0	5	MSS
121	49	121F	Tumor	ND	ND	ND	ND	ND	ND	ND	0	0	FAIL	0	0	0	ND	ND	0	3	FAIL	0	ND	ND	0	0	0	3	FAIL
121	49	121G	Tumor	0	0	0	0	0	0	0	0	5	MSS	0	0	0	0	0	0	5	MSS	0	0	0	0	0	0	5	MSS
121	49	121H	Tumor	0	0	0	0	0	0	0	0	5	MSS	0	0	0	0	0	0	5	MSS	0	0	0	0	0	0	5	MSS
122	50	122B	Tumor	0	0	0	0	0	0	0	0	5	MSS	ND	ND	ND	0	0	0	2	FAIL	0	0	0	0	0	0	5	MSS
122	50	122C	Tumor	0	0	0	0	0	0	0	0	5	MSS	ND	ND	ND	0	0	0	2	FAIL	0	0	0	0	0	0	5	MSS
123	51	123A	Normal	0	0	0	0	0	0	0	0	5	MSS	0	ND	0	0	0	0	4	MSS	0	0	0	0	0	0	5	MSS
123	51	123B	Tumor	0	0	0	0	0	0	0	0	5	MSS	0	0	0	0	0	0	5	MSS	0	0	0	0	0	0	5	MSS	0	0	0	0
123	51	123C	Tumor	0	0	0	0	0	0	0	0	5	MSS	0	0	1	0	0	1	5	MSI-L	0	0	0	0	0	0	5	MSS
124	48	124A	Normal	0	0	0	0	0	0	0	0	5	MSS	0	0	0	0	0	0	5	MSS	0	0	0	0	0	0	5	MSS
124	48	124B	Tumor	0	0	0	0	0	0	0	0	5	MSS	0	0	0	0	0	0	5	MSS	0	0	0	0	0	0	5	MSS	0	0	0	0
125	50	125B	Tumor	0	0	0	0	0	0	0	0	5	MSS	ND	ND	ND	0	0	0	2	FAIL	ND	ND	ND	ND	ND	0	0	FAIL
126	50	126A	Normal	0	0	0	0	0	0	0	0	5	MSS	0	0	0	0	0	0	5	MSS	0	0	0	0	0	0	5	MSS
126	50	126B	Tumor	0	0	0	0	0	0	0	0	5	MSS	0	0	0	0	0	0	5	MSS	0	0	0	0	0	0	5	MSS	0	0	0	0
127	39	127A	Normal	0	0	0	0	0	0	0	0	5	MSS	0	0	0	0	0	0	5	MSS	0	0	0	0	0	0	5	MSS
127	39	127B	Tumor	0	0	0	0	0	0	0	0	5	MSS	0	0	0	0	0	0	5	MSS	0	ND	ND	ND	ND	0	1	ND
127	39	127C	Tumor	0	0	0	0	0	0	0	0	5	MSS	0	0	0	0	0	0	5	MSS	0	0	0	0	ND	0	4	MSS
127	39	127D	Tumor	0	0	0	0	0	0	0	0	5	MSS	0	0	0	0	0	0	5	MSS	0	0	0	0	ND	0	4	MSS
127	39	127E	Tumor	0	0	0	0	0	0	0	0	5	MSS	0	0	0	0	0	0	5	MSS	0	0	0	0	0	0	5	MSS	0	0	0	0
127	39	127F	Tumor	0	0	0	0	0	0	0	0	5	MSS	0	0	0	0	0	0	5	MSS	0	0	0	0	0	0	5	MSS	0	0	0	0
127	40	128A	Normal	0	0	0	0	0	0	0	0	5	MSS	0	0	0	0	0	0	5	MSS	0	0	0	0	0	0	5	MSS
127	40	128B	Tumor	0	0	0	0	0	0	0	0	5	MSS	0	0	0	0	0	0	5	MSS	0	0	0	0	0	0	5	MSS
127	40	128C	Tumor	0	0	0	0	0	0	0	0	5	MSS	0	0	0	0	0	0	5	MSS	0	0	0	0	0	0	5	MSS
127	40	128D	Tumor	0	0	0	0	0	0	0	0	5	MSS	0	0	0	0	0	0	5	MSS	0	ND	ND	0	0	0	3	ND
127	40	128E	Tumor	0	0	0	0	0	0	0	0	5	MSS	0	0	0	0	0	0	5	MSS	0	ND	ND	0	0	0	3	ND
127	40	128F	Tumor	0	0	0	0	0	0	0	0	5	MSS	0	0	1	0	0	1	5	MSI-L	0	0	0	0	0	0	5	MSS
127	40	128G	Tumor	ND	ND	ND	ND	ND	ND	ND	0	0	FAIL	0	0	0	ND	ND	0	3	FAIL	0	0	0	0	0	0	5	MSS
127	40	128H	Tumor	0	0	0	0	0	0	0	0	5	MSS	0	0	0	0	0	0	5	MSS	0	0	0	0	0	0	5	MSS
127	41	129A	Normal	0	0	0	0	0	0	0	0	5	MSS	0	0	0	0	0	0	5	MSS	0	0	0	0	0	0	5	MSS
127	41	129B	Tumor	0	0	0	0	0	0	0	0	5	MSS	0	0	0	0	0	0	5	MSS	0	ND	ND	0	ND	0	2	ND
127	43	130A	Normal	0	0	0	0	0	0	0	0	5	MSS	0	0	0	0	0	0	5	MSS	0	0	0	0	0	0	5	MSS
127	43	130B	Tumor	0	0	0	0	0	0	0	0	5	MSS	0	0	0	0	0	0	5	MSS	0	ND	ND	0	ND	0	2	ND
127	43	130C	Tumor	0	0	0	0	0	0	0	0	5	MSS	0	0	0	0	0	0	5	MSS	0	0	0	0	0	0	5	MSS
127	43	130D	Tumor	0	0	0	0	0	0	0	0	5	MSS	0	0	0	0	0	0	5	MSS	0	0	0	0	0	0	5	MSS	0	0	0	0
127	43	130E	Tumor	0	0	0	0	0	0	0	0	5	MSS	0	0	0	0	0	0	5	MSS	0	ND	ND	ND	0	0	2	ND
127	43	130F	Tumor	0	0	0	0	0	0	0	0	5	MSS	0	0	0	0	0	0	5	MSS	0	0	0	0	0	0	5	MSS	0	0	0	0
127	43	130G	Tumor	0	0	0	0	0	0	0	0	5	MSS	0	0	0	0	0	0	5	MSS	0	0	0	0	ND	0	4	MSS
127	43	130H	Tumor	ND	ND	ND	ND	ND	ND	ND	0	0	FAIL	0	0	0	ND	ND	0	3	FAIL	0	0	0	0	ND	0	4	MSS
127	43	130I	Tumor	0	0	0	0	0	0	0	0	5	MSS	0	0	0	0	0	0	5	MSS	0	0	0	0	0	0	5	MSS
127	43	130J	Tumor	0	0	0	0	0	0	0	0	5	MSS	0	0	0	0	0	0	5	MSS	0	ND	ND	0	0	0	3	ND
127	43	130K	Tumor	0	0	0	0	0	0	0	0	5	MSS	0	0	0	0	0	0	5	MSS	0	ND	ND	0	ND	0	2	ND
127	43	130L	Tumor	ND	ND	ND	ND	ND	ND	ND	0	0	FAIL	0	0	0	ND	ND	0	3	FAIL	0	ND	ND	0	0	0	3	ND
127	43	130M	Tumor	0	0	0	0	0	0	0	0	5	MSS	0	0	0	0	0	0	5	MSS	0	0	0	0	0	0	5	MSS
127	43	130N	Tumor	0	ND	ND	ND	0	0	0	0	2	FAIL	0	0	0	ND	ND	0	3	FAIL	0	0	0	0	0	0	5	MSS
131	45	131B	Tumor	0	0	0	0	0	0	0	0	5	MSS	ND	ND	ND	0	0	0	2	FAIL	ND	ND	ND	ND	ND	0	0	FAIL
132	45	132B	Tumor	0	0	0	0	0	0	0	0	5	MSS	ND	ND	ND	0	0	0	2	FAIL	ND	ND	ND	ND	ND	0	0	FAIL
133	50	133A	Normal	0	0	0	0	0	0	0	0	5	MSS	0	0	0	0	0	0	5	MSS	0	0	0	0	0	0	5	MSS
133	50	133B	Tumor	0	0	0	0	0	0	0	0	5	MSS	0	0	0	0	0	0	5	MSS	0	0	0	0	0	0	5	MSS
133	50	133C	Tumor	0	0	0	0	0	0	0	0	5	MSS	0	0	0	0	0	0	5	MSS	0	0	0	0	0	0	5	MSS
133	50	133D	Tumor	0	0	0	0	0	0	0	0	5	MSS	0	0	0	0	0	0	5	MSS	0	0	0	0	0	0	5	MSS
133	50	133E	Tumor	0	0	0	0	0	0	0	0	5	MSS	0	0	0	0	0	0	5	MSS	0	0	0	0	0	0	5	MSS
133	50	133F	Tumor	0	0	0	0	0	0	0	0	5	MSS	0	0	0	0	0	0	5	MSS	0	0	0	ND	0	0	4	MSS
133	50	133G	Tumor	0	0	0	0	0	0	0	0	5	MSS	0	0	0	0	0	0	5	MSS	0	0	0	0	0	0	5	MSS
133	50	133H	Tumor	0	0	0	0	0	0	0	0	5	MSS	0	0	0	0	0	0	5	MSS	0	0	0	0	0	0	5	MSS
133	50	133I	Tumor	0	0	0	0	0	0	0	0	5	MSS	0	0	0	0	0	0	5	MSS	0	0	0	0	0	0	5	MSS
133	50	133J	Tumor	0	0	0	0	0	0	0	0	5	MSS	0	0	0	0	0	0	5	MSS	0	0	0	0	0	0	5	MSS
133	50	133K	Tumor	0	0	0	0	0	0	0	0	5	MSS	0	0	0	0	0	0	5	MSS	0	0	0	0	0	0	5	MSS	0	0	0	0
133	50	133L	Tumor	0	0	0	0	0	0	0	0	5	MSS	0	0	0	0	0	0	5	MSS	0	0	0	0	0	0	5	MSS	0	0
133	50	133M	Tumor	0	0	0	0	0	0	0	0	5	MSS	0	0	0	0	0	0	5	MSS	0	0	0	0	0	0	5	MSS
133	50	133N	Tumor	0	0	0	0	0	0	0	0	5	MSS	0	0	0	0	0	0	5	MSS	0	0	0	0	0	0	5	MSS	0	0	0	0
133	50	133O	Tumor	0	0	0	0	0	0	0	0	5	MSS	0	0	0	0	0	0	5	MSS	0	0	0	0	0	0	5	MSS
133	50	133P	Tumor	0	0	0	0	0	0	0	0	5	MSS	0	0	0	0	0	0	5	MSS	0	ND	ND	ND	0	0	2	FAIL
133	50	133Q	Tumor	0	0	0	0	0	0	0	0	5	MSS	0	0	0	0	0	0	5	MSS	0	0	0	0	0	0	5	MSS
133	51	191A	Normal	0	0	ND	0	ND	ND	ND	0	3	FAIL	0	0	0	0	ND	0	4	MSS	0	0	0	0	0	0	5	MSS
133	51	191B	Tumor	0	0	0	0	0	0	0	0	5	MSS	0	0	0	0	0	0	5	MSS	0	0	0	0	0	0	5	MSS	0	0	0	0
133	51	192A	Normal	0	0	0	0	0	0	0	0	5	MSS	ND	ND	ND	0	0	0	2	FAIL	0	0	0	0	0	0	5	MSS
133	54	192B	Tumor	0	0	0	0	0	0	0	0	5	MSS	ND	ND	ND	0	0	0	2	FAIL	0	0	0	0	0	0	5	MSS	0	0	0	0
134	49	134B	Tumor	0	0	0	0	0	0	0	0	5	MSS	ND	ND	ND	0	0	0	2	FAIL	ND	ND	ND	ND	ND	0	0	FAIL
135	51	135B	Tumor	0	0	0	0	0	0	0	0	5	MSS	0	0	0	0	0	0	5	MSS	0	0	0	0	0	0	5	MSS
135	51	135C	Tumor	0	0	0	0	0	0	0	0	5	MSS	0	0	0	0	0	0	5	MSS	0	0	0	0	0	0	5	MSS
135	51	135D	Tumor	ND	ND	ND	ND	ND	ND	ND	0	0	FAIL	0	0	ND	ND	ND	0	2	FAIL	0	0	0	0	0	0	5	MSS
136	50	136B	Tumor	0	0	0	0	0	0	0	0	5	MSS	ND	ND	ND	0	0	0	2	FAIL	ND	ND	ND	ND	ND	0	0	FAIL
139	41	169A	Normal	0	0	0	0	0	0	0	0	5	MSS	0	0	0	0	0	0	5	MSS	0	0	0	0	0	0	5	MSS
139	41	169A2	Normal	0	0	0	0	0	0	0	0	5	MSS	0	0	0	0	0	0	5	MSS	0	0	ND	0	0	0	4	MSS
139	41	169B	Tumor	0	0	0	0	0	0	0	0	5	MSS	0	0	0	0	0	0	5	MSS	0	0	0	0	0	0	5	MSS	0	0	0	nd
139	41	169C	Tumor	0	0	0	0	0	0	0	0	5	MSS	0	0	0	0	0	0	5	MSS	0	0	0	0	0	0	5	MSS
139	41	169D	Tumor	0	0	0	0	0	0	0	0	5	MSS	0	0	0	0	0	0	5	MSS	0	0	0	0	0	0	5	MSS	0	0	0	nd
139	41	169E	Tumor	0	0	0	0	0	0	0	0	5	MSS	0	0	0	0	0	0	5	MSS	0	0	0	0	0	0	5	MSS
139	41	169F	Tumor	0	0	0	0	0	0	0	0	5	MSS	0	0	0	0	0	0	5	MSS	0	0	0	0	0	0	5	MSS
139	41	169G	Tumor	0	0	0	0	0	0	0	0	5	MSS	0	0	0	0	0	0	5	MSS	0	0	0	0	0	0	5	MSS
139	41	170A	Normal	0	0	0	0	0	0	0	0	5	MSS	0	ND	ND	0	0	0	3	FAIL	0	0	0	0	ND	0	4	MSS
139	41	170B	Tumor	0	0	0	0	0	0	0	0	5	MSS	0	0	0	0	0	0	5	MSS	0	0	ND	0	0	0	4	MSS
139	41	170C	Tumor	0	0	0	0	0	0	0	0	5	MSS	0	0	0	0	0	0	5	MSS	0	0	0	0	0	0	5	MSS	0	0	0	0
139	41	170D	Tumor	0	0	0	0	0	0	0	0	5	MSS	0	0	0	0	0	0	5	MSS	0	0	0	0	0	0	5	MSS
139	41	170E	Tumor	0	0	0	0	0	0	0	0	5	MSS	0	0	0	0	0	0	5	MSS	0	0	0	0	0	0	5	MSS
139	41	170F	Tumor	0	0	0	0	0	0	0	0	5	MSS	0	0	0	0	0	0	5	MSS	0	0	0	0	0	0	5	MSS	0	0	0	0
139	41	170G	Tumor	0	0	0	0	0	0	0	0	5	MSS	0	0	0	0	0	0	5	MSS	0	0	0	0	0	0	5	MSS
139	41	170H	Tumor	0	0	0	0	0	0	0	0	5	MSS	0	0	0	0	0	0	5	MSS	0	0	ND	0	0	0	4	MSS
139	41	170I	Tumor	0	0	0	0	0	0	0	0	5	MSS	0	0	0	0	0	0	5	MSS	0	0	ND	0	0	0	4	MSS
139	42	139B	Tumor	0	0	0	0	0	0	0	0	5	MSS	ND	ND	ND	0	0	0	2	FAIL	0	0	0	0	0	0	5	MSS
139	42	139C	Tumor	0	0	0	0	0	0	0	0	5	MSS	ND	ND	ND	0	0	0	2	FAIL	0	0	0	0	0	0	5	MSS
140	49	140B	Tumor	0	0	0	0	0	0	0	0	5	MSS	ND	ND	ND	0	0	0	2	FAIL	ND	ND	ND	ND	ND	0	0	FAIL
141	41	141A	Normal	ND	ND	ND	ND	ND	ND	ND	0	0	FAIL	0	0	0	ND	ND	0	3	FAIL	0	0	0	0	ND	0	4	MSS
141	41	141B	Tumor	0	0	0	0	0	0	0	0	5	MSS	0	0	0	0	0	0	5	MSS	0	0	0	0	0	0	5	MSS
141	41	141C	Tumor	ND	ND	ND	ND	ND	ND	ND	0	0	FAIL	0	0	0	ND	ND	0	3	FAIL	0	0	0	0	0	0	5	MSS	0	0	0	0
142	46	142A	Normal	ND	ND	ND	ND	ND	ND	ND	0	0	FAIL	0	0	0	ND	ND	0	3	FAIL	0	0	0	0	0	0	5	MSS
142	46	142B	Tumor	ND	ND	ND	ND	ND	ND	ND	0	0	FAIL	0	0	0	ND	ND	0	3	FAIL	0	0	0	0	0	0	5	MSS
143	51	143A	Normal	0	0	0	0	0	0	0	0	5	MSS	0	0	0	0	0	0	5	MSS	0	0	0	0	0	0	5	MSS
143	51	143B	Tumor	0	0	0	0	0	0	0	0	5	MSS	0	0	0	0	0	0	5	MSS	0	0	0	0	0	0	5	MSS
143	51	143C	Tumor	0	0	0	0	0	0	0	0	5	MSS	0	0	0	0	0	0	5	MSS	0	0	0	ND	0	0	4	MSS	0	0	0	0
143	51	143D	Tumor	0	0	0	0	0	0	0	0	5	MSS	0	0	0	0	0	0	5	MSS	0	0	0	ND	ND	0	3	FAIL
144	51	144B	Tumor	ND	ND	ND	ND	ND	ND	ND	0	0	FAIL	0	0	0	ND	ND	0	3	FAIL	0	0	0	0	0	0	5	MSS
144	51	144C	Tumor	ND	ND	ND	ND	ND	ND	ND	0	0	FAIL	0	0	0	ND	ND	0	3	FAIL	0	0	0	0	0	0	5	MSS
144	51	144D	Tumor	ND	ND	ND	ND	ND	ND	ND	0	0	FAIL	0	0	0	ND	ND	0	3	FAIL	0	0	0	0	0	0	5	MSS
144	51	144E	Tumor	ND	ND	ND	ND	ND	ND	ND	0	0	FAIL	0	0	0	ND	ND	0	3	FAIL	0	0	0	0	0	0	5	MSS
144	51	144F	Tumor	ND	ND	ND	ND	ND	ND	ND	0	0	FAIL	0	0	0	ND	ND	0	3	FAIL	0	0	0	0	0	0	5	MSS
144	51	144G	Tumor	ND	ND	ND	ND	ND	ND	ND	0	0	FAIL	0	0	0	ND	ND	0	3	FAIL	0	0	0	0	ND	0	4	FAIL
145	50	145A	Normal	0	0	0	0	0	0	0	0	5	MSS	0	0	0	0	0	0	5	MSS	0	0	0	0	0	0	5	MSS
145	50	145B	Tumor	ND	ND	ND	ND	ND	ND	ND	0	0	FAIL	0	0	0	ND	ND	0	3	FAIL	ND	ND	ND	ND	ND	0	0	FAIL
145	50	145C	Tumor	0	0	0	0	0	0	0	0	5	MSS	0	0	0	0	0	0	5	MSS	0	0	0	ND	0	0	4	MSS
145	50	145D	Tumor	ND	ND	ND	ND	ND	ND	ND	0	0	FAIL	0	ND	0	ND	ND	0	2	FAIL	0	0	0	ND	0	0	4	MSS
145	50	145E	Tumor	ND	ND	ND	ND	ND	ND	ND	0	0	FAIL	0	0	0	ND	ND	0	3	FAIL	0	0	0	ND	ND	0	3	FAIL
146	50	146A	Normal	0	0	0	0	0	0	0	0	5	MSS	0	0	0	0	0	0	5	MSS	0	0	0	0	0	0	5	MSS
146	50	146B	Tumor	0	0	0	0	0	0	0	0	5	MSS	0	0	0	0	0	0	5	MSS	0	0	0	0	0	0	5	MSS
146	50	146C	Tumor	0	0	0	0	0	0	0	0	5	MSS	0	0	0	0	0	0	5	MSS	0	0	ND	0	0	0	4	MSS
146	50	146D	Tumor	0	0	0	0	0	0	0	0	5	MSS	0	0	0	0	0	0	5	MSS	0	0	0	0	0	0	5	MSS
146	50	146E	Tumor	0	0	0	0	0	0	0	0	5	MSS	0	0	0	0	0	0	5	MSS	0	0	0	0	0	0	5	MSS
146	50	146F	Tumor	0	0	0	0	0	0	0	0	5	MSS	0	0	0	0	0	0	5	MSS	0	0	0	0	0	0	5	MSS
146	50	146G	Tumor	0	0	0	0	0	0	0	0	5	MSS	0	0	0	0	0	0	5	MSS	0	0	0	0	0	0	5	MSS	nd	0	0	0
147	50	147B	Tumor	0	0	0	0	0	0	0	0	5	MSS	0	0	0	0	0	0	5	MSS	0	0	0	0	0	0	5	MSS
147	50	147C	Tumor	0	0	0	0	0	0	0	0	5	MSS	0	0	0	0	0	0	5	MSS	0	0	0	0	0	0	5	MSS
147	50	147D	Tumor	0	0	0	0	0	0	0	0	5	MSS	0	0	0	0	0	0	5	MSS	0	0	0	0	0	0	5	MSS
147	50	147E	Tumor	0	0	0	0	0	0	0	0	5	MSS	0	0	0	0	0	0	5	MSS	0	0	0	0	0	0	5	MSS
148	43	148B	Tumor	0	0	0	0	0	0	0	0	5	MSS	ND	ND	ND	0	0	0	2	FAIL	0	0	0	0	0	0	5	MSS
148	43	148C	Tumor	0	0	0	0	0	0	0	0	5	MSS	ND	ND	ND	0	0	0	2	FAIL	0	0	0	0	0	0	5	MSS
149	50	149B	Tumor	0	0	0	0	0	0	0	0	5	MSS	ND	ND	ND	0	0	0	2	FAIL	ND	ND	ND	ND	ND	0	0	FAIL
150	50	150A	Normal	0	0	0	0	0	0	0	0	5	MSS	0	0	0	0	0	0	5	MSS	0	0	0	0	0	0	5	MSS
150	50	150B	Tumor	0	0	0	0	0	0	0	0	5	MSS	0	0	0	0	0	0	5	MSS	1	0	0	0	0	1	5	MSI-L	0	0	0	0
151	50	151B	Tumor	0	0	0	0	0	0	0	0	5	MSS	ND	ND	ND	0	0	0	2	FAIL	0	0	0	ND	0	0	4	MSS
151	50	151C	Tumor	0	0	0	0	0	0	0	0	5	MSS	ND	ND	ND	0	0	0	2	FAIL	0	0	0	0	0	0	5	MSS
152	51	152A	Normal	0	0	0	0	0	0	0	0	5	MSS	0	0	0	0	0	0	5	MSS	0	0	0	0	0	0	5	MSS
152	51	152B	Tumor	0	0	0	0	0	0	0	0	5	MSS	0	0	0	0	0	0	5	MSS	0	0	0	0	0	0	5	MSS	0	0	0	0
152	51	152C	Tumor	0	0	0	0	0	0	0	0	5	MSS	0	0	0	0	0	0	5	MSS	0	0	0	0	0	0	5	MSS
152	51	152D	Tumor	0	0	0	0	0	0	0	0	5	MSS	0	0	0	0	0	0	5	MSS	0	0	0	0	ND	0	4	MSS
152	51	152E	Tumor	0	0	0	0	0	0	0	0	5	MSS	0	0	0	0	0	0	5	MSS	0	0	0	0	ND	0	4	MSS
153	46	153A	Normal	0	0	0	0	0	0	0	0	5	MSS	0	0	0	0	0	0	5	MSS	0	0	0	0	0	0	5	MSS
153	46	153B	Tumor	0	0	0	0	0	0	0	0	5	MSS	0	0	0	0	0	0	5	MSS	0	0	0	0	0	0	5	MSS	0	0	0	0
154	50	154B	Tumor	0	0	0	0	0	0	0	0	5	MSS	ND	ND	ND	0	0	0	2	FAIL	ND	ND	ND	ND	ND	0	0	FAIL	0	0	0	0
154	51	154A	Normal	ND	ND	ND	ND	ND	ND	ND	0	0	FAIL	ND	ND	ND	ND	ND	0	0	FAIL	ND	ND	ND	ND	ND	0	0	FAIL
154	51	155A	Normal	0	0	0	0	0	0	0	0	5	MSS	0	0	0	0	0	0	5	MSS	0	0	0	0	0	0	5	MSS
154	51	155B	Tumor	0	0	0	0	0	0	0	0	5	MSS	0	0	0	0	0	0	5	MSS	0	0	0	0	0	0	5	MSS
154	51	155C	Tumor	0	0	0	0	0	0	0	0	5	MSS	0	0	0	0	0	0	5	MSS	0	0	0	0	0	0	5	MSS
156	30	156A	Normal	0	0	0	0	0	0	0	0	5	MSS	0	0	0	0	0	0	5	MSS	0	0	0	0	0	0	5	MSS
156	30	156B	Tumor	0	0	0	0	0	0	0	0	5	MSS	0	0	0	0	0	0	5	MSS	0	0	0	0	1	1	5	MSI-L	0	0	nd	nd
157	45	157A	Normal	0	0	0	0	0	0	0	0	5	MSS	0	0	0	0	0	0	5	MSS	0	0	0	0	0	0	5	MSS
157	45	157B	Tumor	0	0	0	0	0	0	0	0	5	MSS	0	0	0	0	0	0	5	MSS	0	0	0	0	0	0	5	MSS
158	51	158B	Tumor	0	0	0	0	0	0	0	0	5	MSS	0	0	0	0	0	0	5	MSS	ND	ND	ND	ND	ND	0	0	FAIL
160	49	160B	Tumor	0	0	0	0	0	0	0	0	5	MSS	0	0	0	0	0	0	5	MSS	0	0	0	0	0	0	5	MSS
160	49	160C	Tumor	0	0	0	0	0	0	0	0	5	MSS	0	0	0	0	0	0	5	MSS	0	0	0	0	0	0	5	MSS
160	49	160D	Tumor	0	0	0	0	0	0	0	0	5	MSS	0	0	0	0	0	0	5	MSS	0	0	0	0	0	0	5	MSS
160	49	160E	Tumor	0	0	0	0	0	0	0	0	5	MSS	0	0	0	0	0	0	5	MSS	0	0	0	0	0	0	5	MSS
160	49	160F	Tumor	0	0	0	0	0	0	0	0	5	MSS	0	0	0	0	0	0	5	MSS	0	0	0	ND	0	0	4	MSS
160	49	160G	Tumor	0	0	0	0	0	0	0	0	5	MSS	0	0	0	0	0	0	5	MSS	0	0	0	0	0	0	5	MSS
160	49	160H	Tumor	0	0	0	0	0	0	0	0	5	MSS	0	0	0	0	0	0	5	MSS	0	0	0	0	0	0	5	MSS
160	49	160I	Tumor	0	0	0	0	0	0	0	0	5	MSS	0	0	0	0	0	0	5	MSS	0	0	0	0	0	0	5	MSS
161	51	161B	Tumor	0	0	0	0	0	0	0	0	5	MSS	ND	ND	ND	0	0	0	2	FAIL	ND	ND	ND	ND	ND	0	0	FAIL
162	50	162A	Normal	0	0	0	0	0	0	0	0	5	MSS	0	0	0	0	0	0	5	MSS	0	0	0	0	0	0	5	MSS
162	50	162B	Tumor	0	0	0	0	0	0	0	0	5	MSS	0	0	0	0	0	0	5	MSS	0	0	0	0	0	0	5	MSS
163	50	163B	Tumor	0	0	0	0	0	0	0	0	5	MSS	ND	ND	ND	0	0	0	2	FAIL	ND	ND	ND	ND	ND	0	0	FAIL
164	43	164A	Normal	0	0	0	0	0	0	0	0	5	MSS	0	0	0	0	0	0	5	MSS	0	0	0	0	0	0	5	MSS
164	43	164B	Tumor	0	0	0	0	0	0	0	0	5	MSS	0	0	0	0	0	0	5	MSS	0	0	0	0	0	0	5	MSS	nd	0	0	0
164	43	164C	Tumor	0	0	0	0	0	0	0	0	5	MSS	0	0	0	0	0	0	5	MSS	0	0	0	0	0	0	5	MSS
165	43	165B	Tumor	0	0	0	0	0	0	0	0	5	MSS	0	0	0	0	0	0	5	MSS	0	0	0	0	ND	0	4	MSS
165	43	165C	Tumor	0	0	0	0	0	0	0	0	5	MSS	ND	ND	ND	0	0	0	2	FAIL	0	0	0	0	0	0	5	MSS
165	43	165D	Tumor	0	0	0	0	0	0	0	0	5	MSS	ND	ND	ND	0	0	0	2	FAIL	0	0	0	0	ND	0	4	MSS	0	0	0	0
165	43	165E	Tumor	0	0	0	0	0	0	0	0	5	MSS	ND	ND	ND	0	0	0	2	FAIL	0	0	0	0	0	0	5	MSS	0	0	0	0
166	51	166A	Normal	0	0	0	0	0	0	0	0	5	MSS	ND	ND	ND	0	0	0	2	FAIL	0	0	0	0	0	0	5	MSS
166	51	166B	Tumor	0	0	0	0	0	0	0	0	5	MSS	ND	ND	ND	0	0	0	2	FAIL	0	0	0	0	0	0	5	MSS	0	0	0	0
168	49	168A	Normal	0	0	0	0	0	0	0	0	5	MSS	0	0	0	0	0	0	5	MSS	ND	ND	ND	ND	ND	0	0	FAIL
168	49	168B	Tumor	0	0	0	0	0	0	0	0	5	MSS	ND	0	0	0	0	0	4	MSS	ND	ND	ND	ND	ND	0	0	FAIL
172	47	172B	Tumor	0	0	0	0	0	0	0	0	5	MSS	ND	ND	ND	0	0	0	2	FAIL	ND	ND	ND	ND	ND	0	0	FAIL
173	50	173B	Tumor	0	0	0	0	0	0	0	0	5	MSS	ND	ND	ND	0	0	0	2	FAIL	ND	ND	ND	ND	ND	0	0	FAIL
175	51	175A	Normal	0	0	0	0	0	0	0	0	5	MSS	0	0	0	0	0	0	5	MSS	0	0	0	0	0	0	5	MSS
175	51	175B	Tumor	0	0	0	0	0	0	0	0	5	MSS	0	0	0	0	0	0	5	MSS	0	0	0	0	0	0	5	MSS
176	44	176B	Tumor	0	0	0	0	0	0	0	0	5	MSS	ND	ND	ND	0	0	0	2	FAIL	ND	ND	ND	ND	ND	0	0	FAIL
177	50	177A	Normal	0	0	0	0	0	0	0	0	5	MSS	0	0	ND	0	0	0	4	MSS	0	0	ND	ND	0	0	3	FAIL
177	50	177A2	Normal	0	0	0	0	0	0	0	0	5	MSS	0	0	ND	0	0	0	4	MSS	0	0	0	0	0	0	5	MSS
177	50	177B	Tumor	0	0	0	0	0	0	0	0	5	MSS	0	0	0	0	0	0	5	MSS	0	0	0	0	0	0	5	MSS
177	50	177C	Tumor	0	0	0	0	0	0	0	0	5	MSS	0	0	0	0	0	0	5	MSS	0	0	0	0	0	0	5	MSS
177	50	177D	Tumor	0	0	0	0	0	0	0	0	5	MSS	0	0	0	0	0	0	5	MSS	0	0	0	0	0	0	5	MSS	0	0	0	0
178	49	178A	Normal	0	0	0	0	0	0	0	0	5	MSS	0	0	0	0	0	0	5	MSS	0	0	0	ND	0	0	4	MSS
178	49	178B	Tumor	0	0	0	0	0	0	0	0	5	MSS	0	0	0	0	0	0	5	MSS	0	0	0	ND	ND	0	3	FAIL	0	0	0	0
179	48	179A	Normal	0	0	0	0	0	0	0	0	5	MSS	0	0	0	0	0	0	5	MSS	0	0	0	0	ND	0	4	MSS
179	48	179B	Tumor	0	0	0	0	0	0	0	0	5	MSS	0	0	0	0	0	0	5	MSS	0	0	0	0	0	0	5	MSS
179	48	179C	Tumor	0	0	0	0	0	0	0	0	5	MSS	0	0	0	0	0	0	5	MSS	0	0	0	0	0	0	5	MSS
179	48	179D	Tumor	0	0	0	0	0	0	0	0	5	MSS	0	0	0	0	0	0	5	MSS	0	0	0	0	0	0	5	MSS	0	0	0	0
179	48	179E	Tumor	0	0	0	0	0	0	0	0	5	MSS	0	0	0	0	0	0	5	MSS	0	0	0	0	0	0	5	MSS
180	50	180B	Tumor	0	0	0	0	0	0	0	0	5	MSS	0	0	0	0	0	0	5	MSS	ND	ND	ND	ND	ND	0	0	FAIL
181	50	181A	Normal	0	0	0	0	0	0	0	0	5	MSS	0	0	0	0	0	0	5	MSS	0	0	0	ND	0	0	4	MSS
181	50	181B	Tumor	0	0	0	0	0	0	0	0	5	MSS	0	0	0	0	0	0	5	MSS	0	0	0	0	0	0	5	MSS
181	50	181C	Tumor	0	0	0	0	0	0	0	0	5	MSS	0	0	0	0	0	0	5	MSS	0	0	0	0	0	0	5	MSS	0	0	0	0
181	50	181D	Tumor	0	0	0	0	0	0	0	0	5	MSS	0	0	0	0	0	0	5	MSS	0	0	0	0	0	0	5	MSS
182	50	182A	Normal	0	0	0	0	0	0	0	0	5	MSS	0	0	0	0	0	0	5	MSS	0	0	0	0	ND	0	4	MSS
182	50	182B	Tumor	0	0	0	0	0	0	0	0	5	MSS	0	0	0	0	0	0	5	MSS	0	0	0	0	ND	0	4	MSS	0	0	0	0
183	47	183B	Tumor	0	0	0	0	0	0	0	0	5	MSS	ND	ND	ND	0	0	0	2	FAIL	ND	ND	ND	ND	ND	0	0	FAIL
184	51	184B	Tumor	0	0	0	0	0	0	0	0	5	MSS	ND	ND	ND	0	0	0	2	FAIL	ND	ND	ND	ND	ND	0	0	FAIL
185	44	185A	Normal	0	0	0	0	0	0	0	0	5	MSS	0	0	0	0	0	0	5	MSS	0	0	0	0	0	0	5	MSS
185	44	185B	Tumor	0	0	0	ND	0	0	0	0	4	MSS	0	0	0	0	0	0	5	MSS	0	0	0	0	0	0	5	MSS
185	44	185C	Tumor	0	0	0	0	0	0	0	0	5	MSS	0	0	0	0	0	0	5	MSS	0	0	0	0	0	0	5	MSS	0	0	0	0
185	44	185D	Tumor	0	0	0	0	0	0	0	0	5	MSS	0	0	0	0	0	0	5	MSS	0	0	0	0	0	0	5	MSS
185	44	185E	Tumor	0	0	0	0	0	0	0	0	5	MSS	0	0	0	0	0	0	5	MSS	0	0	0	0	0	0	5	MSS	0	0	0	0
185	44	185F	Tumor	0	0	0	0	0	0	0	0	5	MSS	0	0	0	0	0	0	5	MSS	0	0	0	0	0	0	5	MSS
185	44	185G	Tumor	0	0	0	0	0	0	0	0	5	MSS	0	0	0	0	0	0	5	MSS	0	0	0	ND	0	0	4	MSS
185	44	185H	Tumor	0	0	0	0	0	0	0	0	5	MSS	0	0	0	0	0	0	5	MSS	0	0	0	0	0	0	5	MSS
186	40	186B	Tumor	0	0	0	0	0	0	0	0	5	MSS	ND	ND	ND	0	0	0	2	FAIL	ND	ND	ND	ND	ND	0	0	FAIL
187	50	187B	Tumor	0	0	0	0	0	0	0	0	5	MSS	ND	ND	ND	0	0	0	2	FAIL	ND	ND	ND	ND	ND	0	0	FAIL
188	51	188B	Tumor	0	0	0	0	0	0	0	0	5	MSS	0	0	0	0	0	0	5	MSS	0	0	0	0	0	0	5	MSS	0	0	0	0
188	55	188A	Normal	0	0	0	0	0	0	0	0	5	MSS	0	0	0	0	0	0	5	MSS	0	0	0	0	0	0	5	MSS
188	55	189A	Normal	0	0	0	0	0	0	0	0	5	MSS	0	0	0	0	0	0	5	MSS	0	0	0	0	0	0	5	MSS
188	55	189B	Tumor	0	0	0	0	0	0	0	0	5	MSS	0	0	0	0	0	0	5	MSS	0	ND	ND	0	1	1	3	MSI-L
188	55	189C	Tumor	0	0	0	0	0	0	0	0	5	MSS	0	0	0	0	0	0	5	MSS	0	0	0	0	1	1	5	MSI-L	0	0	0	0
190	48	190B	Tumor	0	0	0	0	0	0	0	0	5	MSS	ND	ND	ND	0	0	0	2	FAIL	ND	ND	ND	ND	ND	0	0	FAIL
193	50	193B	Tumor	0	0	0	0	0	0	0	0	5	MSS	ND	ND	ND	0	0	0	2	FAIL	0	0	0	0	0	0	5	MSS
193	54	193C	Tumor	0	0	0	0	0	0	0	0	5	MSS	ND	ND	ND	0	0	0	2	FAIL	0	0	0	0	0	0	5	MSS
193	54	194B	Tumor	0	0	0	0	0	0	0	0	5	MSS	ND	ND	ND	0	0	0	2	FAIL	ND	ND	ND	ND	ND	0	0	FAIL
195	51	195A	Normal	0	0	0	0	0	0	0	0	5	MSS	0	0	0	0	0	0	5	MSS	0	0	0	0	0	0	5	MSS
195	51	195B	Tumor	0	0	0	0	0	0	0	0	5	MSS	0	0	0	0	0	0	5	MSS	0	0	ND	0	0	0	4	MSS
196	45	196A	Normal	0	0	0	0	0	0	0	0	5	MSS	0	0	0	0	0	0	5	MSS	0	0	ND	ND	ND	0	2	FAIL
196	45	196B	Tumor	0	0	0	0	0	0	0	0	5	MSS	0	0	0	0	0	0	5	MSS	ND	0	ND	ND	ND	0	1	FAIL
196	45	196C	Tumor	0	0	0	0	0	0	0	0	5	MSS	0	0	0	0	0	0	5	MSS	ND	ND	ND	ND	ND	0	0	FAIL	0	0	0	0
197	45	197A	Normal	0	0	0	0	0	0	0	0	5	MSS	0	0	0	0	0	0	5	MSS	0	0	0	0	0	0	5	MSS
197	45	197B	Tumor	0	0	0	0	0	0	0	0	5	MSS	0	0	0	0	0	0	5	MSS	0	0	0	0	0	0	5	MSS	0	0	0	0
198	50	198B	Tumor	0	0	0	0	0	0	0	0	5	MSS	ND	ND	ND	0	0	0	2	FAIL	ND	ND	ND	ND	ND	0	0	FAIL
199	48	199B	Tumor	0	0	0	0	0	0	0	0	5	MSS	ND	ND	ND	0	0	0	2	FAIL	0	0	0	0	ND	0	4	MSS
199	48	199C	Tumor	0	0	0	0	0	0	0	0	5	MSS	ND	ND	ND	0	0	0	2	FAIL	0	0	0	0	ND	0	4	MSS
200	51	200B	Tumor	0	0	0	0	0	0	0	0	5	MSS	ND	ND	ND	0	0	0	2	FAIL	ND	ND	ND	ND	ND	0	0	FAIL
201	49	201B	Tumor	0	0	0	0	0	0	0	0	5	MSS	ND	ND	ND	0	0	0	2	FAIL	ND	ND	ND	ND	ND	0	0	FAIL
202	42	202B	Tumor	0	0	0	0	0	0	0	0	5	MSS	0	0	0	0	0	0	5	MSS	0	0	0	0	0	0	5	MSS
202	42	202C	Tumor	0	0	0	0	0	0	0	0	5	MSS	0	0	0	0	0	0	5	MSS	0	0	0	0	0	0	5	MSS
202	42	202D	Tumor	0	0	0	0	0	0	0	0	5	MSS	0	0	0	0	0	0	5	MSS	0	0	0	0	0	0	5	MSS
202	42	202E	Tumor	0	0	0	0	0	0	0	0	5	MSS	0	0	0	0	0	0	5	MSS	0	0	0	0	0	0	5	MSS
202	42	202F	Tumor	0	0	0	0	0	0	0	0	5	MSS	0	0	0	0	0	0	5	MSS	0	0	0	0	0	0	5	MSS
202	42	202G	Tumor	0	0	0	0	0	0	0	0	5	MSS	0	0	0	0	0	0	5	MSS	0	0	0	0	0	0	5	MSS
202	42	202H	Tumor	0	0	0	0	0	0	0	0	5	MSS	0	0	0	0	0	0	5	MSS	0	0	0	0	0	0	5	MSS
203	50	203B	Tumor	0	0	0	0	0	0	0	0	5	MSS	ND	ND	ND	0	0	0	2	FAIL	ND	ND	ND	ND	ND	0	0	FAIL
204	50	204B	Tumor	0	0	0	0	0	0	0	0	5	MSS	0	0	0	0	0	0	5	MSS	0	0	0	0	0	0	5	MSS
204	50	204C	Tumor	0	0	0	0	0	0	0	0	5	MSS	0	0	0	0	0	0	5	MSS	0	0	0	ND	0	0	4	MSS
204	50	204D	Tumor	0	0	0	0	0	0	0	0	5	MSS	0	0	0	0	0	0	5	MSS	0	0	0	0	0	0	5	MSS
204	50	204E	Tumor	0	0	0	0	0	0	0	0	5	MSS	0	0	0	0	0	0	5	MSS	0	0	0	0	0	0	5	MSS
204	50	204F	Tumor	0	0	0	0	0	0	0	0	5	MSS	0	0	0	0	0	0	5	MSS	0	0	0	0	0	0	5	MSS
204	50	204G	Tumor	0	0	0	0	0	0	0	0	5	MSS	0	0	0	0	0	0	5	MSS	0	0	0	0	0	0	5	MSS
204	50	204H	Tumor	0	0	0	0	0	0	0	0	5	MSS	0	0	0	0	0	0	5	MSS	0	0	0	0	ND	0	4	MSS
205	53	205A	Normal	0	0	0	0	0	0	0	0	5	MSS	0	0	0	0	0	0	5	MSS	0	0	0	0	0	0	5	MSS
205	53	205B	Tumor	0	0	0	0	0	0	0	0	5	MSS	0	0	0	0	0	0	5	MSS	0	0	0	0	0	0	5	MSS
205	53	205C	Tumor	0	0	0	0	0	0	0	0	5	MSS	0	0	0	0	0	0	5	MSS	ND	ND	ND	0	0	0	2	FAIL
206	48	206A	Normal	0	0	0	0	0	0	0	0	5	MSS	0	0	0	0	0	0	5	MSS	0	0	0	0	0	0	5	MSS
206	48	206B	Tumor	0	0	0	0	0	0	0	0	5	MSS	0	0	0	0	0	0	5	MSS	0	0	0	0	0	0	5	MSS
206	48	206C	Tumor	0	0	0	0	0	0	0	0	5	MSS	0	0	0	0	0	0	5	MSS	0	0	0	0	0	0	5	MSS
207	49	207A (mixed)	Normal	0	0	0	0	0	0	0	0	5	MSS	0	0	0	0	0	0	5	MSS	0	0	0	0	0	0	5	MSS
207	49	207B	Tumor	1	1	0	1	1	0	0	4	5	MSI-H	0	1	1	1	0	3	5	MSI-H	1	1	1	1	1	5	5	MSI-H
207	49	207C	Tumor	1	1	1	1	1	0	0	5	5	MSI-H	1	1	1	1	1	5	5	MSI-H	1	1	1	1	1	5	5	MSI-H
207	49	207D	Tumor	1	1	1	1	1	0	0	5	5	MSI-H	0	0	1	1	1	3	5	MSI-H	1	1	1	1	1	5	5	MSI-H	1	0	1	0
207	49	207E	Tumor	1	1	1	1	1	0	0	5	5	MSI-H	1	1	1	1	1	5	5	MSI-H	1	1	1	1	1	5	5	MSI-H
207	49	207F	Tumor	1	1	1	1	1	0	0	5	5	MSI-H	1	1	1	1	1	5	5	MSI-H	1	1	1	1	1	5	5	MSI-H
207	49	207G	Tumor	1	1	0	0	1	0	0	3	5	MSI-H	0	1	1	1	0	3	5	MSI-H	1	1	1	1	1	5	5	MSI-H
207	49	207H	Tumor	1	1	1	1	1	0	0	5	5	MSI-H	0	1	1	1	1	4	5	MSI-H	1	1	1	1	1	5	5	MSI-H
207	49	207I	Tumor	1	1	1	1	1	0	0	5	5	MSI-H	1	1	0	1	1	4	5	MSI-H	1	1	0	1	1	4	5	MSI-H
207	49	207J	Tumor	0	0	0	0	0	0	0	0	5	MSS	ND	ND	0	0	0	0	3	FAIL	0	0	0	0	0	0	5	MSS
207	49	207K	Tumor	0	0	0	0	0	0	0	0	5	MSS	0	0	0	0	0	0	5	MSS	0	0	0	0	0	0	5	MSS
208	50	208B	Tumor	0	0	0	0	0	0	0	0	5	MSS	0	0	0	0	0	0	5	MSS	0	0	0	0	0	0	5	MSS
208	50	208C	Tumor	0	0	0	0	0	0	0	0	5	MSS	0	0	0	0	0	0	5	MSS	0	0	0	0	ND	0	4	MSS
208	50	208D	Tumor	0	0	0	0	0	0	0	0	5	MSS	0	0	0	0	0	0	5	MSS	0	0	0	0	0	0	5	MSS
209	49	209B	Tumor	0	0	0	0	0	0	0	0	5	MSS	ND	ND	ND	0	0	0	2	FAIL	ND	ND	ND	ND	ND	0	0	FAIL
211	38	211B	Tumor	0	0	0	0	0	0	0	0	5	MSS	ND	ND	ND	0	0	0	2	FAIL	ND	ND	ND	ND	ND	0	0	FAIL
212	48	212A	Normal	0	0	0	0	0	0	0	0	5	MSS	0	0	0	0	0	0	5	MSS	0	0	0	0	0	0	5	MSS
212	48	212B	Tumor	0	0	0	0	0	0	0	0	5	MSS	0	0	0	0	0	0	5	MSS	0	0	0	0	0	0	5	MSS
212	48	212C	Tumor	0	0	0	0	0	0	0	0	5	MSS	0	0	0	0	0	0	5	MSS	0	0	0	0	0	0	5	MSS
212	48	212D	Tumor	0	0	0	0	0	0	0	0	5	MSS	0	0	0	0	0	0	5	MSS	0	0	0	0	0	0	5	MSS
212	48	212E	Tumor	0	0	0	0	0	0	0	0	5	MSS	0	0	0	0	0	0	5	MSS	0	0	0	0	0	0	5	MSS
212	48	212F	Tumor	0	0	0	0	0	0	0	0	5	MSS	0	0	0	0	0	0	5	MSS	0	0	0	0	0	0	5	MSS
212	48	212G	Tumor	0	0	0	0	0	0	0	0	5	MSS	0	0	0	0	0	0	5	MSS	0	0	0	0	0	0	5	MSS
213	50	213A	Normal	0	0	0	0	0	0	0	0	5	MSS	0	0	0	0	0	0	5	MSS	0	0	0	ND	0	0	4	MSS
213	50	213B	Tumor	0	0	0	0	0	0	0	0	5	MSS	0	0	0	0	0	0	5	MSS	0	0	0	0	ND	0	4	MSS
213	50	213C	Tumor	0	0	0	0	0	0	0	0	5	MSS	0	0	0	0	0	0	5	MSS	0	0	0	0	0	0	5	MSS
213	50	213D	Tumor	0	0	0	0	0	0	0	0	5	MSS	0	0	0	0	0	0	5	MSS	0	0	0	0	ND	0	4	MSS
213	50	213E	Tumor	0	0	0	0	0	0	0	0	5	MSS	0	0	0	0	0	0	5	MSS	0	0	0	0	0	0	5	MSS
213	50	213F	Tumor	0	0	0	0	0	0	0	0	5	MSS	1	0	0	0	0	1	5	MSI-L	0	0	0	0	0	0	5	MSS
213	50	213G	Tumor	0	0	0	0	0	0	0	0	5	MSS	0	0	0	0	0	0	5	MSS	0	0	0	0	0	0	5	MSS
213	50	213H	Tumor	0	0	0	0	0	0	0	0	5	MSS	0	0	0	0	0	0	5	MSS	0	0	0	0	0	0	5	MSS
213	50	213I	Tumor	0	0	0	0	0	0	0	0	5	MSS	1	0	0	0	0	1	5	MSI-L	0	0	0	ND	0	0	4	MSS
213	50	213J	Tumor	0	0	0	0	0	0	0	0	5	MSS	0	0	0	0	0	0	5	MSS	0	0	0	0	0	0	5	MSS
213	50	213K	Tumor	0	0	0	0	0	0	0	0	5	MSS	1	0	0	0	0	1	5	MSI-L	0	0	0	0	0	0	5	MSS
214	50	214B	Tumor	0	0	0	0	0	0	0	0	5	MSS	ND	ND	ND	0	0	0	2	FAIL	ND	ND	ND	ND	ND	0	0	FAIL
215	50	215A	Normal	0	0	0	0	0	0	0	0	5	MSS	0	ND	0	0	0	0	4	MSS	0	0	0	0	ND	0	4	MSS
215	50	215B	Tumor	0	0	0	0	0	0	0	0	5	MSS	0	0	0	0	0	0	5	MSS	0	0	0	0	0	0	5	MSS
216	50	216A	Normal	0	0	0	0	0	0	0	0	5	MSS	0	0	0	0	0	0	5	MSS	0	0	0	0	0	0	5	MSS
216	50	216B	Tumor	0	0	0	0	0	0	0	0	5	MSS	0	0	0	0	0	0	5	MSS	0	0	0	0	0	0	5	MSS
217	51	217B	Tumor	0	0	0	0	0	0	0	0	5	MSS	ND	ND	ND	0	0	0	2	FAIL	ND	ND	ND	ND	ND	0	0	FAIL
218	49	218A	Normal	0	0	0	0	0	0	0	0	5	MSS	0	0	0	0	0	0	5	MSS	0	0	0	0	0	0	5	MSS
218	49	218B	Tumor	0	0	0	0	0	0	0	0	5	MSS	0	0	0	0	0	0	5	MSS	0	0	0	0	0	0	5	MSS
218	49	218C	Tumor	0	0	0	0	0	0	0	0	5	MSS	0	0	0	0	0	0	5	MSS	0	0	0	0	0	0	5	MSS
218	49	218D	Tumor	0	0	0	0	0	0	0	0	5	MSS	0	0	0	0	0	0	5	MSS	0	0	0	0	ND	0	4	MSS
219	45	219B	Tumor	0	0	0	0	0	0	0	0	5	MSS	ND	ND	ND	0	0	0	2	FAIL	ND	ND	ND	ND	ND	0	0	FAIL
220	50	220B	Tumor	0	0	0	0	0	0	0	0	5	MSS	ND	ND	ND	0	0	0	2	FAIL	ND	ND	ND	ND	ND	0	0	FAIL
221	48	221A	Normal	ND	ND	ND	ND	ND	ND	ND	0	0	FAIL	0	ND	0	ND	ND	0	2	FAIL	0	0	ND	0	0	0	4	MSS
221	48	221B	Tumor	0	0	0	0	0	0	0	0	5	MSS	0	0	1	0	0	1	5	MSI-L	ND	ND	ND	0	0	0	2	FAIL	0	0	0	0
221	48	221C	Tumor	0	0	0	0	0	0	0	0	5	MSS	0	ND	1	0	0	1	4	MSI-L	0	0	ND	0	0	0	4	MSS
222	49	222B	Tumor	0	0	0	0	0	0	0	0	5	MSS	ND	ND	ND	0	0	0	2	FAIL	ND	ND	ND	ND	ND	0	0	FAIL
223	38	223A	Normal	0	0	0	0	0	0	0	0	5	MSS	0	0	0	0	0	0	5	MSS	0	0	0	0	0	0	5	MSS
223	38	223B	Tumor	0	0	0	0	0	0	0	0	5	MSS	0	0	0	0	0	0	5	MSS	0	0	0	0	0	0	5	MSS	0	0	0	0
223	38	223C	Tumor	0	0	0	0	0	0	0	0	5	MSS	0	1	0	0	0	1	5	MSI-L	0	0	0	0	0	0	5	MSS
223	38	223D	Tumor	0	0	0	0	0	0	0	0	5	MSS	0	ND	0	0	0	0	4	MSS	0	0	0	0	ND	0	4	MSS
223	38	223E	Tumor	0	0	0	0	0	0	0	0	5	MSS	0	0	0	0	0	0	5	MSS	0	0	0	0	0	0	5	MSS
223	38	223F	Tumor	0	0	0	0	0	0	0	0	5	MSS	0	0	0	0	0	0	5	MSS	0	0	0	0	0	0	5	MSS
223	38	223G	Tumor	0	0	0	0	0	0	0	0	5	MSS	0	0	0	0	0	0	5	MSS	0	0	0	0	0	0	5	MSS
223	38	223H	Tumor	0	0	0	0	0	0	0	0	5	MSS	0	0	0	0	0	0	5	MSS	0	0	0	0	0	0	5	MSS
223	38	223I	Tumor	0	0	0	0	0	0	0	0	5	MSS	0	0	0	0	0	0	5	MSS	0	0	0	0	0	0	5	MSS
224	41	224A	Normal	0	0	0	0	0	0	0	0	5	MSS	0	0	0	0	0	0	5	MSS	0	0	0	0	0	0	5	MSS
224	41	224B	Tumor	ND	ND	ND	ND	ND	ND	ND	0	0	FAIL	0	0	0	ND	ND	0	3	FAIL	0	0	0	0	0	0	5	MSS
224	41	224C	Tumor	0	0	0	0	0	0	0	0	5	MSS	0	0	0	0	0	0	5	MSS	0	0	0	0	0	0	5	MSS
224	41	224D	Tumor	0	0	0	0	0	0	0	0	5	MSS	0	0	0	0	0	0	5	MSS	0	0	0	0	0	0	5	MSS
224	41	224E	Tumor	0	0	0	0	0	0	0	0	5	MSS	0	0	0	0	0	0	5	MSS	0	0	0	0	0	0	5	MSS
224	41	224F	Tumor	0	0	0	0	0	0	0	0	5	MSS	0	0	0	0	0	0	5	MSS	0	0	0	0	0	0	5	MSS
224	41	224G	Tumor	0	0	0	0	0	0	0	0	5	MSS	0	0	0	0	0	0	5	MSS	0	0	0	0	0	0	5	MSS
224	41	224H	Tumor	0	0	0	0	0	0	0	0	5	MSS	0	0	0	0	0	0	5	MSS	0	0	0	0	0	0	5	MSS
224	41	224I	Tumor	0	0	0	0	0	0	0	0	5	MSS	0	0	0	0	0	0	5	MSS	0	0	0	0	0	0	5	MSS
224	41	224J	Tumor	0	0	0	0	0	0	0	0	5	MSS	0	0	0	0	0	0	5	MSS	0	0	0	0	0	0	5	MSS
224	41	224K	Tumor	0	0	0	0	0	0	0	0	5	MSS	0	0	0	0	0	0	5	MSS	ND	ND	ND	ND	ND	0	0	ND
224	41	224L	Tumor	0	0	0	0	0	0	0	0	5	MSS	0	0	0	0	0	0	5	MSS	ND	ND	ND	ND	ND	0	0	ND
224	41	224M	Tumor	0	0	0	0	0	0	0	0	5	MSS	0	0	0	0	0	0	5	MSS	ND	ND	ND	ND	ND	0	0	ND
224	41	224N	Tumor	0	0	0	0	0	0	0	0	5	MSS	0	0	0	0	0	0	5	MSS	ND	ND	ND	ND	ND	0	0	ND
224	41	224O	Tumor	0	0	0	0	0	0	0	0	5	MSS	0	0	0	0	0	0	5	MSS	ND	ND	ND	ND	ND	0	0	ND
224	41	224P	Tumor	0	0	0	0	0	0	0	0	5	MSS	0	0	0	0	0	0	5	MSS	ND	ND	ND	ND	ND	0	0	ND
225	39	225B	Tumor	0	0	0	0	0	0	0	0	5	MSS	0	0	0	0	0	0	5	MSS	0	0	0	0	0	0	5	MSS
225	39	225C	Tumor	0	0	0	0	0	0	0	0	5	MSS	0	0	0	0	0	0	5	MSS	0	0	0	0	0	0	5	MSS
225	39	225D	Tumor	0	0	0	0	0	0	0	0	5	MSS	0	0	0	0	0	0	5	MSS	0	0	0	0	0	0	5	MSS
225	39	225E	Tumor	0	0	0	0	0	0	0	0	5	MSS	0	0	0	0	0	0	5	MSS	0	0	0	0	0	0	5	MSS
225	39	225F	Tumor	0	0	0	0	0	0	0	0	5	MSS	0	0	0	0	0	0	5	MSS	0	0	0	0	0	0	5	MSS
225	39	225G	Tumor	0	0	0	0	0	0	0	0	5	MSS	0	0	0	0	0	0	5	MSS	0	0	0	0	0	0	5	MSS
225	39	225H	Tumor	0	0	0	0	0	0	0	0	5	MSS	0	0	0	0	0	0	5	MSS	0	0	0	0	0	0	5	MSS
226	50	226B	Tumor	0	0	0	0	0	0	0	0	5	MSS	ND	ND	ND	0	0	0	2	FAIL	ND	ND	ND	ND	ND	0	0	FAIL
227	49	227A	Normal	0	0	0	0	0	0	0	0	5	MSS	0	0	0	0	0	0	5	MSS	0	0	0	ND	0	0	4	MSS
227	49	227B	Tumor	0	0	0	0	0	0	0	0	5	MSS	0	0	0	0	0	0	5	MSS	0	0	0	ND	0	0	4	MSS
227	49	227C	Tumor	0	0	0	0	0	0	0	0	5	MSS	0	0	0	0	0	0	5	MSS	0	0	0	ND	0	0	4	MSS
228	47	228A	Normal	0	0	0	0	0	0	0	0	5	MSS	0	0	0	0	0	0	5	MSS	0	0	0	0	0	0	5	MSS
228	47	228B	Tumor	0	0	0	0	0	0	0	0	5	MSS	0	0	0	0	0	0	5	MSS	0	0	0	0	0	0	5	MSS
228	47	228C	Tumor	0	0	0	0	0	0	0	0	5	MSS	0	0	0	0	0	0	5	MSS	0	0	0	0	0	0	5	MSS
228	47	228D	Tumor	0	0	0	0	0	0	0	0	5	MSS	0	0	0	0	0	0	5	MSS	0	0	0	ND	0	0	4	MSS
228	47	228E	Tumor	0	0	0	0	0	0	0	0	5	MSS	0	0	0	0	0	0	5	MSS	0	0	0	0	0	0	5	MSS
229	50	229A	Normal	0	0	0	0	0	0	0	0	5	MSS	0	0	0	0	0	0	5	MSS	0	0	0	0	0	0	5	MSS
229	50	229B	Tumor	0	0	0	0	0	0	0	0	5	MSS	0	0	0	0	0	0	5	MSS	0	0	0	ND	ND	0	3	FAIL
230	50	230A	Normal	0	0	0	0	0	0	0	0	5	MSS	0	0	0	0	0	0	5	MSS	0	0	0	0	0	0	5	MSS
230	50	230B	Tumor	0	0	0	0	0	0	0	0	5	MSS	0	0	0	0	0	0	5	MSS	0	0	0	0	0	0	5	MSS
230	50	230C	Tumor	0	0	0	0	0	0	0	0	5	MSS	0	0	0	0	0	0	5	MSS	0	0	0	0	0	0	5	MSS
231	50	231A	Normal	0	0	0	0	0	0	0	0	5	MSS	0	0	0	0	0	0	5	MSS	0	0	0	ND	ND	0	3	FAIL
231	50	231B	Tumor	ND	ND	ND	ND	ND	ND	ND	0	0	FAIL	0	0	0	ND	ND	0	3	FAIL	0	0	0	ND	ND	0	3	FAIL
231	50	231C	Tumor	0	0	0	0	0	0	0	0	5	MSS	0	0	0	0	0	0	5	MSS	0	0	0	ND	ND	0	3	FAIL
231	50	231D	Tumor	0	0	0	0	0	0	0	0	5	MSS	0	0	0	0	0	0	5	MSS	0	0	0	ND	ND	0	3	FAIL
232	47	232A	Normal	0	0	0	0	0	0	0	0	5	MSS	0	0	0	0	0	0	5	MSS	0	0	0	0	0	0	5	MSS
232	47	232B	Tumor	0	0	0	0	0	0	0	0	5	MSS	0	0	0	0	0	0	5	MSS	0	0	0	0	0	0	5	MSS
232	47	232C	Tumor	0	0	0	0	0	0	0	0	5	MSS	0	0	0	0	0	0	5	MSS	0	0	0	0	0	0	5	MSS
232	47	232D	Tumor	0	0	0	0	0	0	0	0	5	MSS	0	0	0	0	0	0	5	MSS	0	0	0	0	0	0	5	MSS	0	0	0	0
233	51	233B	Tumor	0	0	0	0	0	0	0	0	5	MSS	ND	ND	ND	0	0	0	2	FAIL	ND	ND	ND	ND	ND	0	0	FAIL
234	52	234B	Tumor	0	0	0	0	0	0	0	0	5	MSS	0	0	0	0	0	0	5	MSS	0	0	0	0	0	0	5	MSS
234	52	234C	Tumor	0	0	0	0	0	0	0	0	5	MSS	0	0	0	0	0	0	5	MSS	0	0	0	ND	0	0	4	MSS
234	52	234D	Tumor	0	0	0	0	0	0	0	0	5	MSS	0	0	0	0	0	0	5	MSS	0	0	0	ND	0	0	4	MSS
234	52	234E	Tumor	0	0	0	0	0	0	0	0	5	MSS	0	0	0	0	0	0	5	MSS	0	0	0	0	0	0	5	MSS
234	52	234F	Tumor	0	0	0	0	0	0	0	0	5	MSS	0	0	0	0	0	0	5	MSS	0	0	0	0	0	0	5	MSS
234	52	234G	Tumor	0	0	0	0	0	0	0	0	5	MSS	0	0	0	0	0	0	5	MSS	0	0	0	0	0	0	5	MSS
234	52	234H	Tumor	0	0	0	0	0	0	0	0	5	MSS	0	0	0	0	0	0	5	MSS	0	0	0	0	0	0	5	MSS
234	52	234I	Tumor	0	0	0	0	0	0	0	0	5	MSS	0	0	0	0	0	0	5	MSS	0	0	0	ND	0	0	4	MSS
235	49	235A	Normal	0	0	0	0	0	0	0	0	5	MSS	0	0	0	0	0	0	5	MSS	0	0	0	ND	0	0	4	MSS
235	49	235B	Tumor	0	0	0	0	0	0	0	0	5	MSS	ND	ND	ND	0	0	0	2	FAIL	0	0	0	0	0	0	5	MSS
235	49	235C	Tumor	0	0	0	0	0	0	0	0	5	MSS	0	0	0	0	0	0	5	MSS	0	0	0	0	0	0	5	MSS
236	50	236A	Normal	ND	ND	ND	ND	ND	ND	ND	0	0	FAIL	0	0	0	ND	ND	0	3	FAIL	0	0	0	ND	0	0	4	MSS
236	50	236B	Tumor	0	0	0	0	0	0	0	0	5	MSS	0	0	0	0	0	0	5	MSS	0	0	0	0	ND	0	4	MSS
236	50	236C	Tumor	0	0	0	0	0	0	0	0	5	MSS	0	0	0	0	0	0	5	MSS	0	0	0	ND	0	0	4	MSS
236	50	236D	Tumor	0	0	0	0	0	0	0	0	5	MSS	0	0	0	0	0	0	5	MSS	0	0	0	ND	0	0	4	MSS
236	50	236E	Tumor	0	0	0	0	0	0	0	0	5	MSS	0	0	0	0	0	0	5	MSS	0	0	0	0	ND	0	4	MSS
237	46	237A	Normal	0	0	0	0	0	0	0	0	5	MSS	0	0	0	0	0	0	5	MSS	0	0	0	0	ND	0	4	MSS
237	46	237B	Tumor	0	0	0	0	0	0	0	0	5	MSS	0	0	0	0	0	0	5	MSS	0	0	0	0	ND	0	4	MSS
238	51	238A	Normal	0	0	0	0	0	0	0	0	5	MSS	0	0	0	0	0	0	5	MSS	0	0	0	0	0	0	5	MSS
238	51	238B	Tumor	0	0	0	0	0	0	0	0	5	MSS	ND	ND	ND	0	0	0	2	FAIL	0	0	0	0	0	0	5	MSS
238	51	238C	Tumor	0	0	0	0	0	0	0	0	5	MSS	0	0	0	0	0	0	5	MSS	0	0	0	0	0	0	5	MSS
238	51	238D	Tumor	0	0	0	0	0	0	0	0	5	MSS	0	0	0	0	0	0	5	MSS	0	0	0	0	0	0	5	MSS
238	51	238E	Tumor	0	0	0	0	0	0	0	0	5	MSS	0	0	0	0	0	0	5	MSS	0	0	0	0	0	0	5	MSS
238	51	238F	Tumor	0	0	0	0	0	0	0	0	5	MSS	0	0	0	0	0	0	5	MSS	0	0	0	0	0	0	5	MSS
238	51	238G	Tumor	0	0	0	0	0	0	0	0	5	MSS	0	0	0	0	0	0	5	MSS	0	0	0	ND	0	0	4	MSS
238	51	238H	Tumor	0	0	0	0	0	0	0	0	5	MSS	0	0	0	0	0	0	5	MSS	0	0	0	0	ND	0	4	MSS
238	51	238I	Tumor	0	0	0	0	0	0	0	0	5	MSS	0	0	0	0	0	0	5	MSS	0	0	0	0	ND	0	4	MSS
238	51	238J	Tumor	0	0	0	0	0	0	0	0	5	MSS	0	0	0	0	0	0	5	MSS	0	0	0	0	0	0	5	MSS
238	51	238K	Tumor	0	0	0	0	0	0	0	0	5	MSS	0	0	0	0	0	0	5	MSS	0	0	0	0	0	0	5	MSS
238	51	238L	Tumor	0	0	0	0	0	0	0	0	5	MSS	0	0	0	0	0	0	5	MSS	0	0	0	0	ND	0	4	MSS
239	50	239B	Tumor	0	0	0	0	0	0	0	0	5	MSS	ND	ND	ND	0	0	0	2	FAIL	ND	ND	ND	ND	ND	0	0	FAIL
240	51	240A	Normal	0	0	0	0	0	0	0	0	5	MSS	0	0	0	0	0	0	5	MSS	0	0	0	0	0	0	5	MSS
240	51	240B	Tumor	0	0	0	0	0	0	0	0	5	MSS	0	0	0	0	0	0	5	MSS	0	0	0	0	0	0	5	MSS
241	50	241B	Tumor	0	0	0	0	0	0	0	0	5	MSS	ND	ND	ND	0	0	0	2	FAIL	ND	ND	ND	ND	ND	0	0	FAIL
242	51	242B	Tumor	0	0	0	0	0	0	0	0	5	MSS	0	0	0	0	0	0	5	MSS	0	0	0	ND	0	0	4	MSS
242	51	242C	Tumor	0	0	0	0	0	0	0	0	5	MSS	1	0	0	0	0	1	5	MSI-L	0	0	0	0	ND	0	4	MSS
242	51	242D	Tumor	ND	ND	ND	ND	ND	ND	ND	0	0	FAIL	0	0	ND	ND	ND	0	2	FAIL	0	0	0	0	ND	0	4	MSS
242	51	242E	Tumor	0	0	0	0	0	0	0	0	5	MSS	0	0	0	0	0	0	5	MSS	0	0	0	0	0	0	5	MSS
243	51	243B	Tumor	0	0	0	0	0	0	0	0	5	MSS	ND	ND	ND	0	0	0	2	FAIL	0	0	0	0	0	0	5	MSS
243	51	243C	Tumor	0	0	0	0	0	0	0	0	5	MSS	ND	ND	ND	0	0	0	2	FAIL	0	0	0	0	0	0	5	MSS
244	46	244A	Normal	0	0	0	0	0	0	0	0	5	MSS	0	0	0	0	0	0	5	MSS	0	0	0	0	0	0	5	MSS
244	46	244B	Tumor	0	0	0	0	0	0	0	0	5	MSS	0	0	0	0	0	0	5	MSS	0	0	0	0	0	0	5	MSS
245	46	245B	Tumor	0	0	0	0	0	0	0	0	5	MSS	0	0	0	0	0	0	5	MSS	0	0	0	0	0	0	5	MSS
245	46	245C	Tumor	0	0	0	0	0	0	0	0	5	MSS	0	0	0	0	0	0	5	MSS	0	0	0	0	0	0	5	MSS
245	46	245D	Tumor	0	0	0	0	0	0	0	0	5	MSS	0	0	0	0	0	0	5	MSS	0	0	0	0	0	0	5	MSS
246	47	246B	Tumor	0	0	0	0	0	0	0	0	5	MSS	ND	ND	ND	0	0	0	2	FAIL	0	0	0	0	0	0	5	MSS
246	47	246C	Tumor	0	0	0	0	0	0	0	0	5	MSS	ND	ND	ND	0	0	0	2	FAIL	0	0	0	0	0	0	5	MSS
248	52	248A	Normal	ND	ND	ND	ND	ND	ND	ND	0	0	FAIL	ND	ND	ND	ND	ND	0	0	ND	ND	ND	ND	ND	ND	0	0	ND
248	52	248B	Tumor	0	0	0	0	0	0	0	0	5	MSS	0	0	0	0	0	0	5	MSS	0	0	0	0	0	0	5	MSS	0	0	0	0
248	52	248C	Tumor	0	0	0	0	0	0	0	0	5	MSS	0	0	0	0	0	0	5	MSS	0	0	0	0	0	0	5	MSS	0	0	0	0
248	52	248D	Tumor	0	0	0	0	0	0	0	0	5	MSS	0	0	0	0	0	0	5	MSS	0	0	0	0	0	0	5	MSS
249	51	249B	Tumor	0	0	0	0	0	0	0	0	5	MSS	ND	ND	ND	0	0	0	2	FAIL	0	0	0	0	0	0	5	MSS
249	51	249C	Tumor	0	0	0	0	0	0	0	0	5	MSS	ND	ND	ND	0	0	0	2	FAIL	0	0	0	0	0	0	5	MSS
250	50	250B	Tumor	0	0	0	0	0	0	0	0	5	MSS	ND	ND	ND	0	0	0	2	FAIL	0	0	0	0	0	0	5	MSS
250	50	250C	Tumor	0	0	0	0	0	0	0	0	5	MSS	ND	ND	ND	0	0	0	2	FAIL	0	0	0	0	0	0	5	MSS
251	49	251A	Normal	0	0	0	0	0	0	0	0	5	MSS	0	0	0	0	0	0	5	MSS	0	0	0	0	0	0	5	MSS
251	49	251B	Tumor	0	0	0	0	0	0	0	0	5	MSS	0	0	0	0	0	0	5	MSS	0	0	0	0	0	0	5	MSS
252	51	252A	Normal	0	0	0	0	0	0	0	0	5	MSS	0	0	0	0	0	0	5	MSS	0	0	0	0	0	0	5	MSS
252	51	252B	Tumor	0	0	0	0	0	0	0	0	5	MSS	0	0	0	0	0	0	5	MSS	0	0	0	0	0	0	5	MSS	0	0	0	0
252	51	252C	Tumor	0	0	0	0	0	0	1	0	5	MSS	0	0	0	0	0	0	5	MSS	1	0	0	0	1	2	5	MSI-H	0	0	0	0
253	51	253A	Normal	0	0	0	0	0	0	0	0	5	MSS	0	0	0	0	0	0	5	MSS	0	ND	ND	0	0	0	3	FAIL
253	51	253B	Tumor	0	0	0	0	0	0	0	0	5	MSS	0	0	0	0	0	0	5	MSS	0	0	0	0	0	0	5	MSS
253	51	253C	Tumor	0	0	0	0	0	0	0	0	5	MSS	0	0	0	0	0	0	5	MSS	0	0	0	0	0	0	5	MSS
253	51	253D	Tumor	0	0	0	0	0	0	0	0	5	MSS	0	0	0	0	0	0	5	MSS	0	0	0	0	0	0	5	MSS
254	41	257B	Tumor	0	0	0	0	0	0	0	0	5	MSS	0	0	0	0	0	0	5	MSS	0	0	0	0	0	0	5	MSS
254	43	256B	Tumor	0	0	0	0	0	0	0	0	5	MSS	0	0	0	0	0	0	5	MSS	0	0	0	0	0	0	5	MSS
254	46	254B	Tumor	0	0	0	0	0	0	0	0	5	MSS	ND	ND	ND	0	0	0	2	FAIL	ND	ND	ND	ND	ND	0	0	ND
254	46	256A	Normal	0	0	0	0	0	0	0	0	5	MSS	0	0	0	0	0	0	5	MSS	0	0	0	0	ND	0	4	MSS
254	46	256C	Tumor	0	0	0	0	0	0	0	0	5	MSS	0	0	0	0	0	0	5	MSS	0	0	0	0	0	0	5	MSS	0	0	0	0
254	46	257A	Normal	0	0	0	0	0	0	0	0	5	MSS	0	0	0	0	0	0	5	MSS	0	0	0	0	0	0	5	MSS
254	46	257C	Tumor	0	0	0	0	0	0	0	0	5	MSS	0	0	0	0	0	0	5	MSS	0	0	0	0	0	0	5	MSS
254	46	257D	Tumor	0	0	0	0	0	0	0	0	5	MSS	0	0	0	0	0	0	5	MSS	0	0	0	0	0	0	5	MSS
254	46	257E	Tumor	0	0	0	0	0	0	0	0	5	MSS	0	0	0	0	0	0	5	MSS	0	0	0	0	0	0	5	MSS
254	46	257F	Tumor	0	0	0	0	0	0	0	0	5	MSS	0	0	0	0	0	0	5	MSS	0	0	0	0	0	0	5	MSS
254	46	257G	Tumor	0	0	0	0	0	0	0	0	5	MSS	0	0	0	0	0	0	5	MSS	0	0	0	0	0	0	5	MSS
254	46	257H	Tumor	0	0	0	0	0	0	0	0	5	MSS	0	0	0	0	0	0	5	MSS	ND	ND	ND	ND	ND	0	0	ND
258	51	258B	Tumor	0	0	0	0	0	0	0	0	5	MSS	ND	ND	ND	0	0	0	2	FAIL	ND	ND	ND	ND	ND	0	0	FAIL
259	48	259B	Tumor	0	0	0	0	0	0	0	0	5	MSS	0	0	0	0	0	0	5	MSS	0	0	0	0	0	0	5	MSS
259	48	259C	Tumor	0	0	0	0	0	0	0	0	5	MSS	0	0	0	0	0	0	5	MSS	0	0	0	0	0	0	5	MSS
259	48	259D	Tumor	0	0	0	0	0	0	0	0	5	MSS	0	0	0	0	0	0	5	MSS	0	0	0	0	0	0	5	MSS
259	48	259E	Tumor	0	0	0	0	0	0	0	0	5	MSS	0	0	0	0	0	0	5	MSS	0	0	0	0	0	0	5	MSS
259	48	259F	Tumor	0	0	0	0	0	0	0	0	5	MSS	0	0	0	0	0	0	5	MSS	0	0	0	0	ND	0	4	MSS
259	48	259G	Tumor	0	0	0	0	0	0	0	0	5	MSS	0	0	0	0	0	0	5	MSS	0	0	0	0	ND	0	4	MSS
260	51	260B	Tumor	0	0	0	0	0	0	0	0	5	MSS	ND	ND	ND	0	0	0	2	FAIL	ND	ND	ND	ND	ND	0	0	FAIL
261	51	261A	Normal	0	0	0	0	0	0	0	0	5	MSS	0	0	0	0	0	0	5	MSS	0	0	0	0	0	0	5	MSS
261	51	261B	Tumor	0	0	0	0	0	0	0	0	5	MSS	0	0	0	0	0	0	5	MSS	0	0	0	0	0	0	5	MSS
262	50	262A	Normal	0	0	0	0	0	0	0	0	5	MSS	0	0	0	0	0	0	5	MSS	0	0	0	0	0	0	5	MSS
262	50	262B	Tumor	0	0	0	0	0	0	0	0	5	MSS	0	0	0	0	0	0	5	MSS	0	0	0	0	0	0	5	MSS
263	47	263A	Normal	0	0	0	0	0	0	0	0	5	MSS	0	0	0	0	0	0	5	MSS	0	0	0	0	0	0	5	MSS
263	47	263B	Tumor	0	0	0	0	0	0	0	0	5	MSS	0	0	1	0	0	1	5	MSI-L	0	0	0	0	0	0	5	MSS	0	0	0	0
263	47	263C	Tumor	0	0	0	0	0	0	0	0	5	MSS	0	0	1	0	0	1	5	MSI-L	0	0	0	0	0	0	5	MSS
265	52	265B	Tumor	0	0	0	0	0	0	0	0	5	MSS	0	0	0	0	0	0	5	MSS	0	0	0	ND	0	0	4	MSS
265	52	265C	Tumor	0	0	0	0	0	0	0	0	5	MSS	0	0	0	0	0	0	5	MSS	0	0	0	ND	0	0	4	MSS
266	49	266B	Tumor	0	0	0	0	0	0	0	0	5	MSS	0	0	0	0	0	0	5	MSS	0	0	0	0	0	0	5	MSS
266	49	266C	Tumor	ND	ND	ND	ND	ND	ND	ND	0	0	FAIL	0	0	0	ND	ND	0	3	FAIL	0	0	0	0	0	0	5	MSS
266	49	266D	Tumor	0	0	0	0	0	0	0	0	5	MSS	0	0	0	0	0	0	5	MSS	0	0	0	0	0	0	5	MSS
267	37	268B	Tumor	1	1	1	1	1	0	0	5	5	MSI-H	1	1	1	1	1	5	5	MSI-H	1	1	1	1	1	5	5	MSI-H	0	1	0	1
267	39	267A	Normal	0	0	0	0	0	0	0	0	5	MSS	0	0	0	0	0	0	5	MSS	0	0	0	0	0	0	5	MSS
267	39	267B	Tumor	0	1	0	0	0	0	0	1	5	MSI-L	0	0	0	1	0	1	5	MSI-L	1	1	1	1	1	5	5	MSI-H	0	1	0	1
267	39	268A	Normal	0	0	0	0	0	0	1	1	5	MSS	0	0	0	0	0	0	5	MSS	0	0	0	0	0	0	5	MSS
267	39	268C	Tumor	0	1	1	1	1	0	1	4	5	MSI-H	1	1	1	1	1	5	5	MSI-H	1	1	1	1	1	5	5	MSI-H
267	39	268D	Tumor	1	1	1	1	1			5	5	MSI-H	1	1	1	1	1	5	5	MSI-H	1	1	1	1	1	5	5	MSI-H
269	51	269B	Tumor	0	0	0	0	0	0	0	0	5	MSS	0	0	0	0	0	0	5	MSS	0	0	0	0	ND	0	4	MSS
269	51	269C	Tumor	0	0	0	0	0	0	0	0	5	MSS	0	0	0	0	0	0	5	MSS	0	0	0	0	0	0	5	MSS
269	51	269D	Tumor	0	0	0	0	0	0	0	0	5	MSS	0	0	0	0	0	0	5	MSS	0	0	0	ND	0	0	4	MSS
269	51	269E	Tumor	0	0	0	0	0	0	0	0	5	MSS	0	0	0	0	0	0	5	MSS	0	0	0	0	0	0	5	MSS
270	49	270A	Normal	0	0	0	0	0	0	0	0	5	MSS	0	0	0	0	0	0	5	MSS	0	0	0	ND	0	0	4	MSS
270	49	270B	Tumor	0	0	0	0	0	0	0	0	5	MSS	0	0	0	0	0	0	5	MSS	0	0	0	0	0	0	5	MSS
271	50	271B	Tumor	0	0	0	0	0	0	0	0	5	MSS	0	0	0	0	0	0	5	MSS	0	0	0	0	0	0	5	MSS
271	50	271C	Tumor	0	0	0	0	0	0	0	0	5	MSS	0	0	0	0	0	0	5	MSS	0	0	0	0	0	0	5	MSS
272	49	272B	Tumor	0	0	0	0	0	0	0	0	5	MSS	ND	ND	ND	0	0	0	2	FAIL	ND	ND	ND	ND	ND	0	0	FAIL
274	49	274A	Normal	0	0	0	0	0	0	0	0	5	MSS	0	0	0	0	0	0	5	MSS	0	0	0	ND	ND	0	3	FAIL
274	49	274B	Tumor	0	0	0	0	0	0	0	0	5	MSS									ND	ND	ND	ND	ND	0	0	FAIL
276	52	276 B	Tumor	0	0	0	0	0	0	0	0	5	MSS	ND	ND	ND	0	0	0	2	FAIL	ND	ND	ND	ND	ND	0	0	FAIL
277	52	277 A	Normal	0	0	0	0	0	0	0	0	5	MSS	0	0	0	0	0	0	5	MSS	0	0	0	0	0	0	5	MSS
277	52	277 B	Tumor	0	0	0	0	0	0	0	0	5	MSS	0	0	0	0	0	0	5	MSS	0	0	0	0	0	0	5	MSS
277	52	277 C	Tumor	0	0	0	0	0	0	0	0	5	MSS	0	0	0	0	0	0	5	MSS	0	0	0	0	ND	0	4	MSS
278	51	278 B	Tumor	0	0	0	0	0	0	0	0	5	MSS	0	0	0	0	0	0	5	MSS	ND	ND	ND	ND	ND	0	0	FAIL
279	51	279 B	Tumor	0	0	0	0	0	0	0	0	5	MSS	0	0	0	0	0	0	5	MSS	ND	ND	ND	ND	ND	0	0	FAIL
280	51	280 B	Tumor	0	0	0	0	0	0	0	0	5	MSS	0	0	0	0	0	0	5	MSS	0	0	0	0	0	0	5	MSS
280	51	280 C	Tumor	0	0	0	0	0	0	0	0	5	MSS	0	0	0	0	0	0	5	MSS	0	0	0	0	0	0	5	MSS
280	51	280 D	Tumor	0	0	0	0	0	0	0	0	5	MSS	0	0	0	0	0	0	5	MSS	0	0	0	0	0	0	5	MSS
282	50	282 A	Normal	0	0	0	0	0	0	0	0	5	MSS	0	0	0	0	0	0	5	MSS	0	0	0	0	0	0	5	MSS
282	50	282 B	Tumor	0	0	0	0	0	0	0	0	5	MSS	0	0	0	0	0	0	5	MSS	0	0	0	0	0	0	5	MSS
282	50	282 C	Tumor	0	0	0	0	0	0	0	0	5	MSS	0	0	0	0	0	0	5	MSS	0	0	0	0	0	0	5	MSS
282	50	282 D	Tumor	0	0	0	0	0	0	0	0	5	MSS	0	0	0	0	0	0	5	MSS	0	0	0	0	0	0	5	MSS
282	50	282 E	Tumor	0	0	0	0	0	0	0	0	5	MSS	0	0	0	0	0	0	5	MSS	0	0	0	0	0	0	5	MSS
283	50	283 B	Tumor	0	0	0	0	0	0	0	0	5	MSS	ND	ND	ND	0	0	0	2	FAIL	ND	ND	ND	ND	ND	0	0	FAIL
284	41	284 B	Tumor	0	0	0	0	0	0	0	0	5	MSS	ND	ND	ND	0	0	0	2	FAIL	ND	ND	ND	ND	ND	0	0	FAIL
285	51	285 B	Tumor	0	0	0	0	0	0	0	0	5	MSS	ND	ND	ND	0	0	0	2	FAIL	ND	ND	ND	ND	ND	0	0	FAIL
286	52	286 B	Tumor	0	0	0	0	0	0	0	0	5	MSS	ND	ND	ND	0	0	0	2	FAIL	0	0	0	0	0	0	5	MSS
286	52	286 C	Tumor	0	0	0	0	0	0	0	0	5	MSS	ND	ND	ND	0	0	0	2	FAIL	0	0	0	0	0	0	5	MSS
287	50	287 B	Tumor	0	0	0	0	0	0	0	0	5	MSS	0	0	0	0	0	0	5	MSS	0	0	0	0	0	0	5	MSS
287	50	287 C	Tumor	0	0	0	0	0	0	0	0	5	MSS	0	0	0	0	0	0	5	MSS	0	0	0	0	0	0	5	MSS
287	50	287 D	Tumor	0	0	0	0	0	0	0	0	5	MSS	0	0	0	0	0	0	5	MSS	0	0	0	0	0	0	5	MSS
287	50	287 E	Tumor	0	0	0	0	0	0	0	0	5	MSS	0	0	0	0	0	0	5	MSS	0	0	0	0	0	0	5	MSS
287	50	287 F	Tumor	0	0	0	0	0	0	0	0	5	MSS	0	0	0	0	0	0	5	MSS	0	0	0	0	0	0	5	MSS
287	50	287 G	Tumor	0	0	0	0	0	0	0	0	5	MSS	0	0	1	0	0	1	5	MSI-L	0	0	0	0	ND	0	4	MSS
287	50	287 H	Tumor	0	0	0	0	0	0	0	0	5	MSS	0	0	0	0	0	0	5	MSS	0	0	0	0	ND	0	4	MSS
287	50	287 I	Tumor	0	0	0	0	0	0	0	0	5	MSS	0	0	0	0	0	0	5	MSS	0	0	0	0	0	0	5	MSS
287	50	287 J	Tumor	0	0	0	0	0	0	0	0	5	MSS	0	0	0	0	0	0	5	MSS	0	0	0	0	0	0	5	MSS
287	50	287 K	Tumor	0	0	0	0	0	0	0	0	5	MSS	0	0	1	0	0	1	5	MSI-L	0	0	0	0	0	0	5	MSS
287	50	287 L	Tumor	0	0	0	0	0	0	0	0	5	MSS	0	0	0	0	0	0	5	MSS	0	0	0	0	0	0	5	MSS
287	50	287 M	Tumor	0	0	0	0	0	0	0	0	5	MSS	0	0	0	0	0	0	5	MSS	0	0	0	0	ND	0	4	MSS
287	50	287 N	Tumor	0	0	0	0	0	0	0	0	5	MSS	0	0	0	0	0	0	5	MSS	0	0	0	0	0	0	5	MSS
288	43	288 A	Normal	0	0	0	0	0	0	0	0	5	MSS	0	0	0	0	0	0	5	MSS	0	0	0	0	0	0	5	MSS
288	43	288 B	Tumor	0	0	0	0	0	0	0	0	5	MSS	0	0	0	0	0	0	5	MSS	0	0	0	0	0	0	5	MSS
288	43	288 C	Tumor	0	0	0	0	0	0	0	0	5	MSS	0	0	0	0	0	0	5	MSS	0	0	0	0	0	0	5	MSS
288	43	288 D	Tumor	0	0	0	0	0	0	0	0	5	MSS	0	0	0	0	0	0	5	MSS	0	0	0	0	0	0	5	MSS
289	51	289 A	Normal	0	0	0	0	0	0	0	0	5	MSS	0	0	0	0	0	0	5	MSS	0	0	0	0	0	0	5	MSS
289	51	289 B	Tumor	0	0	0	0	0	0	0	0	5	MSS	0	0	0	0	0	0	5	MSS	0	0	0	0	0	0	5	MSS
290	52	290 A	Normal	0	ND	ND	ND	0	ND	ND	0	2	FAIL	0	ND	ND	ND	ND	0	1	FAIL	0	ND	ND	0	0	0	3	FAIL
290	52	290 B	Tumor	0	0	0	0	0	0	0	0	5	MSS	ND	ND	ND	0	0	0	2	FAIL	0	ND	ND	0	0	0	3	FAIL
291	51	291 B	Tumor	0	0	0	0	0	0	0	0	5	MSS	ND	ND	ND	0	0	0	2	FAIL	0	0	ND	ND	ND	0	2	FAIL
291	51	291 C	Tumor	0	0	0	0	0	0	0	0	5	MSS	ND	ND	ND	0	0	0	2	FAIL	0	0	ND	ND	ND	0	2	FAIL
292	51	292 B	Tumor	0	0	0	0	0	0	0	0	5	MSS	0	ND	ND	0	0	0	3	FAIL	0	0	ND	0	ND	0	3	FAIL
292	51	292 C	Tumor	ND	ND	0	ND	ND	ND	ND	0	1	FAIL	0	ND	0	ND	0	0	3	FAIL	0	ND	ND	0	ND	0	2	FAIL
292	51	292 D	Tumor	0	0	0	0	0	0	0	0	5	MSS	0	0	0	0	0	0	5	MSS	0	0	0	0	0	0	5	MSS
292	51	292 E	Tumor	0	0	0	0	0	0	0	0	5	MSS	0	0	0	0	0	0	5	MSS	0	0	0	0	ND	0	4	MSS
293	45	293 B	Tumor	0	0	0	0	0	0	0	0	5	MSS	0	0	0	0	0	0	5	MSS	0	0	0	0	0	0	5	MSS
293	45	293 C	Tumor	0	0	0	0	0	0	0	0	5	MSS	0	0	0	0	0	0	5	MSS	0	0	0	0	0	0	5	MSS
293	45	293 D	Tumor	0	0	0	0	0	0	0	0	5	MSS	0	0	0	0	0	0	5	MSS	0	0	ND	0	0	0	4	MSS
293	45	293 E	Tumor	0	0	0	0	0	0	0	0	5	MSS	0	0	0	0	0	0	5	MSS	0	0	0	0	0	0	5	MSS
295	50	295 B	Tumor	0	0	0	0	0	0	0	0	5	MSS	ND	ND	ND	0	0	0	2	FAIL	ND	ND	ND	ND	ND	0	0	FAIL
296	51	296 B	Tumor	0	0	0	0	0	0	0	0	5	MSS	0	0	0	0	0	0	5	MSS	0	0	0	0	0	0	5	MSS
296	51	296 C	Tumor	0	0	0	0	0	0	0	0	5	MSS	0	0	0	0	0	0	5	MSS	0	0	0	0	0	0	5	MSS
296	51	296 D	Tumor	0	0	0	0	0	0	0	0	5	MSS	0	0	0	0	0	0	5	MSS	0	0	0	0	0	0	5	MSS
296	51	296 E	Tumor	0	0	0	0	0	0	0	0	5	MSS	0	0	0	0	0	0	5	MSS	0	0	0	0	0	0	5	MSS
296	51	296 F	Tumor	0	0	0	0	0	0	0	0	5	MSS	0	0	0	0	0	0	5	MSS	0	0	0	0	0	0	5	MSS
296	51	296G	Tumor	0	0	0	0	0	0	0	0	5	MSS	0	0	0	0	0	0	5	MSS	0	0	0	0	0	0	5	MSS
297	45	297 B	Tumor	0	0	0	ND	ND	ND	ND	0	3	FAIL	ND	ND	ND	0	0	0	2	FAIL	ND	ND	ND	ND	ND	0	0	FAIL
298	46	298 A	Normal	0	0	0	0	0	0	0	0	5	MSS	0	0	0	0	0	0	5	MSS	0	0	0	0	0	0	5	MSS
298	46	298 B	Tumor	0	0	0	0	0	0	0	0	5	MSS	0	0	0	0	0	0	5	MSS	0	0	ND	0	0	0	4	MSS
298	46	298 C	Tumor	0	0	0	0	0	0	0	0	5	MSS	0	0	0	0	0	0	5	MSS	0	0	0	0	0	0	5	MSS
299	51	299 B	Tumor	0	0	0	0	0	0	0	0	5	MSS	ND	ND	ND	0	0	0	2	FAIL	0	0	0	0	0	0	5	MSS
299	51	299 C	Tumor	0	0	0	0	0	0	0	0	5	MSS	ND	ND	ND	0	0	0	2	FAIL	0	0	0	0	0	0	5	MSS
300	51	300 B	Tumor	0	0	0	0	0	0	0	0	5	MSS	ND	ND	ND	0	0	0	2	FAIL	ND	ND	ND	ND	ND	0	0	FAIL
301	51	301 B	Tumor	0	0	0	0	0	0	0	0	5	MSS	ND	ND	ND	0	0	0	2	FAIL	ND	ND	ND	ND	0	0	1	FAIL
303	48	303 A	Normal	0	0	0	0	0	0	0	0	5	MSS	ND	ND	ND	0	0	0	2	FAIL	0	0	0	0	0	0	5	MSS
303	48	303 B	Tumor	0	0	0	0	0	0	0	0	5	MSS	ND	ND	ND	0	0	0	2	FAIL	0	0	0	0	0	0	5	MSS
304	52	304 D	Tumor	0	0	0	0	0	0	0	0	5	MSS	0	0	0	0	0	0	5	MSS	0	0	0	0	ND	0	4	MSS
304	52	304 A	Normal	0	0	0	0	ND	ND	ND	0	4	MSS	0	0	0	0	0	0	5	MSS	0	ND	ND	0	ND	0	2	FAIL
304	52	304 B	Tumor	0	0	0	0	0	0	0	0	5	MSS	0	0	0	0	0	0	5	MSS	0	0	0	0	0	0	5	MSS
304	52	304 C	Tumor	0	0	0	0	0	0	0	0	5	MSS	0	0	0	0	0	0	5	MSS	0	0	0	0	ND	0	4	MSS
304	52	304 E	Tumor	ND	0	ND	ND	ND	ND	ND	0	1	FAIL	0	0	0	0	ND	0	4	MSS	0	ND	ND	ND	0	0	2	FAIL
305	40	305 B	Tumor	0	0	0	0	0	0	0	0	5	MSS	ND	ND	ND	0	0	0	2	FAIL	0	0	ND	0	0	0	4	MSS
305	40	305 C	Tumor	0	0	0	0	0	0	0	0	5	MSS	ND	ND	ND	0	0	0	2	FAIL	0	0	0	0	0	0	5	MSS
307	52	307 B	Tumor	0	0	0	0	0	0	0	0	5	MSS	ND	ND	ND	0	0	0	2	FAIL	ND	ND	ND	ND	ND	0	0	FAIL
308	50	308 B	Tumor	0	0	0	0	0	0	0	0	5	MSS	ND	ND	ND	0	0	0	2	FAIL	0	0	0	0	0	0	5	MSS
308	50	308 C	Tumor	0	0	0	0	0	0	0	0	5	MSS	ND	ND	ND	0	0	0	2	FAIL	0	0	0	0	0	0	5	MSS
309	50	309 B	Tumor	0	0	0	0	0	0	0	0	5	MSS	ND	ND	ND	0	0	0	2	FAIL	ND	ND	ND	ND	ND	0	0	FAIL
310	51	310 B	Tumor	0	0	0	0	0	0	0	0	5	MSS	0	0	0	0	0	0	5	MSS	0	0	0	0	0	0	5	MSS
310	51	310 C	Tumor	0	0	0	0	0	0	0	0	5	MSS	0	0	0	0	0	0	5	MSS	0	0	ND	ND	0	0	3	FAIL
310	51	310 D	Tumor	0	0	0	0	0	0	0	0	5	MSS	0	0	0	0	0	0	5	MSS	0	0	0	0	0	0	5	MSS
310	51	310 E	Tumor	0	0	0	0	0	0	0	0	5	MSS	0	0	0	0	0	0	5	MSS	0	0	0	0	0	0	5	MSS
310	51	310 F	Tumor	0	0	0	0	0	0	0	0	5	MSS	0	0	0	0	0	0	5	MSS	0	0	0	0	0	0	5	MSS
310	51	310 G	Tumor	0	0	0	0	0	0	0	0	5	MSS	0	0	0	0	0	0	5	MSS	0	0	0	0	0	0	5	MSS
310	51	310 H	Tumor	0	0	0	0	0	0	0	0	5	MSS	0	0	0	0	0	0	5	MSS	0	0	0	0	0	0	5	MSS
310	51	310 I	Tumor	0	0	ND	0	0	ND	ND	0	4	FAIL	0	0	0	0	ND	0	4	MSS	0	0	0	ND	0	0	4	MSS
310	51	310 J	Tumor	0	0	0	0	0	0	0	0	5	MSS	0	0	0	0	0	0	5	MSS	0	0	0	0	0	0	5	MSS
310	51	310 K	Tumor	0	0	0	0	0	0	0	0	5	MSS	ND	ND	ND	0	0	0	2	FAIL	0	0	0	0	0	0	5	MSS
311	49	311 C	Tumor	0	0	0	0	0	0	0	0	5	MSS	0	0	0	0	0	0	5	MSS	0	0	0	0	0	0	5	MSS
311	49	311 D	Tumor	0	0	0	0	0	0	0	0	5	MSS	0	0	0	0	0	0	5	MSS	0	0	0	ND	0	0	4	MSS
311	49	311 E	Tumor	0	0	0	0	0	0	0	0	5	MSS	0	0	0	0	0	0	5	MSS	0	0	0	0	0	0	5	MSS
311	49	311 F	Tumor	0	0	0	0	0	0	0	0	5	MSS	0	0	0	0	0	0	5	MSS	0	0	0	0	0	0	5	MSS
311	49	311 G	Tumor	0	0	0	0	0	0	0	0	5	MSS	0	0	0	0	0	0	5	MSS	0	0	0	0	0	0	5	MSS
311	49	311 H	Tumor	0	0	0	0	0	0	0	0	5	MSS	0	0	0	0	0	0	5	MSS	0	0	0	0	0	0	5	MSS
311	49	311 I	Tumor	0	0	0	0	0	0	0	0	5	MSS	0	0	0	0	0	0	5	MSS	0	0	0	0	0	0	5	MSS
311	49	311 J	Tumor	0	ND	0	0	0	0	0	0	4	MSS	0	0	0	ND	0	0	4	MSS	0	0	0	0	0	0	5	MSS
311	49	311 K	Tumor	0	0	0	0	0	0	0	0	5	MSS	0	0	0	0	0	0	5	MSS	0	0	0	0	0	0	5	MSS
311	49	311 L	Tumor	0	0	0	0	0	0	0	0	5	MSS	0	0	0	0	0	0	5	MSS	0	0	0	0	ND	0	4	MSS
311	49	311 M	Tumor	0	0	0	0	0	0	0	0	5	MSS	0	0	0	0	0	0	5	MSS	0	0	0	0	0	0	5	MSS
311	49	311 N	Tumor	0	0	0	0	0	0	0	0	5	MSS	0	0	0	0	0	0	5	MSS	0	0	0	0	0	0	5	MSS
311	49	312 A	Normal	0	0	0	0	0	0	0	0	5	MSS	0	0	0	0	0	0	5	MSS	0	0	0	0	0	0	5	MSS
311	49	312 B	Tumor	0	0	0	0	0	0	0	0	5	MSS	0	0	0	0	0	0	5	MSS	0	0	0	0	0	0	5	MSS
311	49	312 C	Tumor	0	0	0	0	0	0	0	0	5	MSS	0	0	0	0	0	0	5	MSS	0	0	0	0	0	0	5	MSS
311	49	312 D	Tumor	0	0	0	0	0	0	0	0	5	MSS	0	0	0	0	0	0	5	MSS	0	0	0	0	0	0	5	MSS
311	49	312 E	Tumor	0	0	0	0	0	0	0	0	5	MSS	0	0	0	0	0	0	5	MSS	0	0	0	0	0	0	5	MSS
311	49	312 F	Tumor	0	0	0	0	0	0	0	0	5	MSS	0	0	0	0	0	0	5	MSS	0	0	0	0	0	0	5	MSS
311	49	312 G	Tumor	0	0	0	0	0	0	0	0	5	MSS	0	0	0	0	0	0	5	MSS	0	0	0	0	0	0	5	MSS
311	49	312 H	Tumor	0	0	0	0	0	0	0	0	5	MSS	0	0	0	0	0	0	5	MSS	0	0	0	0	0	0	5	MSS
311	50	313 A	Normal	0	0	0	0	0	0	0	0	5	MSS	0	0	0	0	0	0	5	MSS	0	0	0	0	0	0	5	MSS
311	50	313 B	Tumor	0	0	0	0	0	0	0	0	5	MSS	0	0	0	0	0	0	5	MSS	0	0	0	0	0	0	5	MSS
311	51	314 A	Normal	0	0	0	0	0	0	0	0	5	MSS	0	0	0	0	0	0	5	MSS	0	0	0	0	0	0	5	MSS
311	51	314 B	Tumor	0	0	0	0	0	0	0	0	5	MSS	0	0	0	0	0	0	5	MSS	0	0	0	0	0	0	5	MSS
311	51	314 C	Tumor	0	0	0	0	0	0	0	0	5	MSS	0	0	0	0	0	0	5	MSS	0	0	0	0	0	0	5	MSS
311	51	314 D	Tumor	0	0	0	0	0	0	0	0	5	MSS	0	0	0	0	0	0	5	MSS	0	0	0	0	0	0	5	MSS
311	51	314 E	Tumor	0	0	0	0	0	0	0	0	5	MSS	0	0	0	0	0	0	5	MSS	0	0	0	0	0	0	5	MSS
311	51	314 F	Tumor	0	0	0	0	0	0	0	0	5	MSS	0	0	0	0	0	0	5	MSS	0	0	0	0	0	0	5	MSS
311	51	314 G	Tumor	0	0	0	0	0	0	0	0	5	MSS	0	0	0	0	0	0	5	MSS	0	0	0	0	0	0	5	MSS
311	51	314 H	Tumor	0	0	0	0	0	0	0	0	5	MSS	0	0	0	0	0	0	5	MSS	0	0	0	0	0	0	5	MSS
311	51	314 I	Tumor	0	0	0	0	0	0	0	0	5	MSS	0	0	0	0	0	0	5	MSS	0	0	0	0	0	0	5	MSS
311	51	314 J	Tumor	0	0	0	0	0	0	0	0	5	MSS	0	0	0	0	0	0	5	MSS	0	0	0	0	0	0	5	MSS
311	51	314 K	Tumor	0	0	0	0	0	0	0	0	5	MSS	0	0	0	0	0	0	5	MSS	0	0	0	0	0	0	5	MSS
316	52	316 B	Tumor	0	0	0	0	0	0	0	0	5	MSS	0	0	0	0	0	0	5	MSS	0	0	0	0	0	0	5	MSS
316	52	316 C	Tumor	0	0	0	0	0	0	0	0	5	MSS	0	0	0	0	0	0	5	MSS	0	0	0	0	0	0	5	MSS
316	52	316 D	Tumor	0	0	0	0	0	0	0	0	5	MSS	0	0	0	0	0	0	5	MSS	0	0	0	0	0	0	5	MSS
316	52	316 E	Tumor	0	0	0	0	0	0	0	0	5	MSS	0	0	0	0	0	0	5	MSS	0	0	0	0	0	0	5	MSS
316	52	316 F	Tumor	0	0	0	0	0	0	0	0	5	MSS	0	0	0	0	0	0	5	MSS	0	0	0	0	0	0	5	MSS
317	51	317 B	Tumor	0	0	0	0	0	0	0	0	5	MSS	0	0	0	0	0	0	5	MSS	0	0	0	nd	0	0	4	MSS
317	51	317 C	Tumor	0	0	0	0	0	0	0	0	5	MSS	0	0	0	0	0	0	5	MSS	0	0	0	0	0	0	5	MSS
317	51	317 D	Tumor	0	0	0	0	0	0	0	0	5	MSS	0	0	0	0	0	0	5	MSS	0	0	0	0	0	0	5	MSS
318	50	318 B	Tumor	0	0	0	0	0	0	0	0	5	MSS	ND	ND	ND	0	0	0	2	FAIL	ND	ND	ND	ND	ND	0	0	FAIL
319	52	319 B	Tumor	0	0	0	0	0	0	0	0	5	MSS	ND	ND	ND	0	0	0	2	FAIL	0	0	0	0	0	0	5	MSS
319	52	319 C	Tumor	0	0	0	0	0	0	0	0	5	MSS	ND	ND	ND	0	0	0	2	FAIL	0	0	0	0	0	0	5	MSS
320	51	320 B	Tumor	0	0	0	0	0	0	0	0	5	MSS	ND	ND	ND	0	0	0	2	FAIL	ND	ND	ND	ND	ND	0	0	FAIL
321	48	321 B	Tumor	0	0	0	0	0	0	0	0	5	MSS	0	0	0	0	0	0	5	MSS	0	0	0	ND	0	0	4	MSS
321	48	321 C	Tumor	0	0	0	0	0	0	0	0	5	MSS	0	0	0	0	0	0	5	MSS	0	0	0	0	0	0	5	MSS
321	48	321 D	Tumor	0	0	0	0	0	0	0	0	5	MSS	0	0	0	0	0	0	5	MSS	0	0	0	0	0	0	5	MSS
322	44	322 B	Tumor	0	0	0	0	0	0	0	0	5	MSS	ND	ND	ND	0	0	0	2	FAIL	0	0	0	0	0	0	5	MSS
322	48	323 B	Tumor	0	0	0	0	0	0	0	0	5	MSS	0	0	0	0	0	0	5	MSS	0	0	0	0	0	0	5	MSS
322	48	323 C	Tumor	0	0	0	0	0	0	0	0	5	MSS	0	0	0	0	0	0	5	MSS	0	0	0	0	0	0	5	MSS
322	48	323 D	Tumor	0	0	0	0	0	0	0	0	5	MSS	0	0	0	0	0	0	5	MSS	0	0	0	0	0	0	5	MSS
322	48	323 E	Tumor	0	0	0	0	0	0	0	0	5	MSS	0	0	0	0	0	0	5	MSS	0	0	0	0	0	0	5	MSS
322	48	323 F	Tumor	ND	ND	ND	ND	ND	ND	ND	0	0	FAIL	0	0	0	ND	ND	0	3	FAIL	0	ND	ND	0	0	0	3	FAIL
324	51	324 B	Tumor	0	0	0	0	0	0	0	0	5	MSS	0	0	0	0	0	0	5	MSS	0	0	0	0	0	0	5	MSS
324	51	324 C	Tumor	0	0	0	0	0	0	0	0	5	MSS	0	0	0	0	0	0	5	MSS	0	0	0	0	0	0	5	MSS
324	51	324 D	Tumor	0	0	0	0	0	0	0	0	5	MSS	0	0	0	0	0	0	5	MSS	0	0	0	0	0	0	5	MSS
324	51	324 E	Tumor	0	0	0	0	0	0	0	0	5	MSS	0	0	0	0	0	0	5	MSS	0	0	0	0	0	0	5	MSS
324	51	324 F	Tumor	0	0	0	0	0	0	0	0	5	MSS	0	0	0	0	0	0	5	MSS	0	0	0	0	0	0	5	MSS
324	51	324 G	Tumor	0	0	0	0	0	0	0	0	5	MSS	0	0	0	0	0	0	5	MSS	0	0	0	0	0	0	5	MSS
324	51	324 H	Tumor	0	0	0	0	0	0	0	0	5	MSS	0	0	0	0	0	0	5	MSS	0	0	0	0	0	0	5	MSS
324	51	325 A	Normal	0	0	0	0	0	0	0	0	5	MSS	0	0	0	0	0	0	5	MSS	0	0	0	0	0	0	5	MSS
324	51	325 B	Tumor	0	0	0	0	0	0	0	0	5	MSS	0	0	0	0	0	0	5	MSS	0	0	0	0	0	0	5	MSS
324	51	325 C	Tumor	0	0	0	0	0	0	0	0	5	MSS	0	0	0	0	0	0	5	MSS	0	0	0	0	0	0	5	MSS
326	38	326 B	Tumor	0	0	0	0	0	0	0	0	5	MSS	ND	ND	ND	0	0	0	2	FAIL	ND	ND	ND	ND	ND	0	0	FAIL
327	48	327 A	Normal	0	0	0	0	ND	0	0	0	4	MSS	0	ND	0	0	0	0	4	MSS	0	0	0	0	0	0	5	MSS
327	48	327 B	Tumor	0	0	0	0	0	0	0	0	5	MSS	0	0	0	0	0	0	5	MSS	0	0	0	0	0	0	5	MSS
327	48	327 C	Tumor	ND	ND	ND	ND	ND	ND	ND	0	0	FAIL	0	0	0	ND	ND	0	3	FAIL	0	0	0	0	0	0	5	MSS
327	48	327 D	Tumor	0	0	0	0	0	0	0	0	5	MSS	0	0	0	0	0	0	5	MSS	0	0	0	0	0	0	5	MSS
328	51	328 A	Normal	0	0	0	0	0	0	0	0	5	MSS	0	0	0	0	0	0	5	MSS	0	0	0	0	0	0	5	MSS
328	51	328 B	Tumor	0	0	0	0	0	0	0	0	5	MSS	0	0	0	0	0	0	5	MSS	0	0	0	0	0	0	5	MSS
328	51	328 C	Tumor	0	0	0	0	0	0	0	0	5	MSS	0	0	0	0	0	0	5	MSS	0	0	0	0	0	0	5	MSS
328	51	328? D	Tumor	0	0	0	0	0	0	0	0	5	MSS	0	0	0	0	0	0	5	MSS	0	0	0	0	0	0	5	MSS
329	51	329 A	Normal	0	0	0	0	0	0	0	0	5	MSS	0	0	0	0	0	0	5	MSS	0	0	0	0	0	0	5	MSS
329	51	329 B	Tumor	0	0	0	0	0	0	0	0	5	MSS	0	0	0	0	0	0	5	MSS	0	0	0	0	0	0	5	MSS
329	51	329 C	Tumor	0	0	0	0	0	0	0	0	5	MSS	ND	ND	ND	0	0	0	2	FAIL	0	0	0	0	0	0	5	MSS
330	50	330 B	Tumor	0	0	0	0	0	0	0	0	5	MSS	ND	ND	ND	0	0	0	2	FAIL	ND	ND	ND	ND	ND	0	0	FAIL
331	45	331 B	Tumor	0	0	0	0	0	0	0	0	5	MSS	ND	ND	ND	0	0	0	2	FAIL	ND	ND	ND	ND	ND	0	0	FAIL
332	52	332 B	Tumor	0	0	0	0	0	0	0	0	5	MSS	ND	ND	ND	0	0	0	2	FAIL	ND	ND	ND	ND	ND	0	0	FAIL
333	52	333 B	Tumor	0	0	0	0	0	0	0	0	5	MSS	0	0	0	0	0	0	5	MSS	0	0	0	0	0	0	5	MSS
333	52	333 C	Tumor	0	0	0	0	0	0	0	0	5	MSS	0	0	0	0	0	0	5	MSS	0	0	0	0	0	0	5	MSS
333	52	333 D	Tumor	0	0	0	0	0	0	0	0	5	MSS	0	0	0	0	0	0	5	MSS	0	0	0	0	0	0	5	MSS
334	50	334 B	Tumor	0	ND	0	0	0	0	0	0	4	MSS	ND	ND	ND	ND	0	0	1	FAIL	ND	ND	ND	ND	ND	0	0	FAIL
335	51	335 B	Tumor	0	0	0	0	0	0	0	0	5	MSS	ND	ND	ND	0	0	0	2	FAIL	ND	ND	ND	ND	ND	0	0	FAIL
336	45	336 A	Normal	0	0	0	0	0	0	0	0	5	MSS	0	0	0	0	0	0	5	MSS	0	0	0	0	0	0	5	MSS
336	45	336 B	Tumor	0	0	0	0	0	0	0	0	5	MSS	0	0	0	0	0	0	5	MSS	0	0	0	0	0	0	5	MSS
336	45	336 C	Tumor	0	0	0	0	0	0	0	0	5	MSS	0	0	0	0	0	0	5	MSS	0	0	0	0	0	0	5	MSS
337	51	337 B	Tumor	0	0	0	0	0	0	0	0	5	MSS	ND	ND	ND	0	0	0	2	FAIL	ND	ND	ND	ND	ND	0	0	FAIL
337	51	337 C	Tumor	0	0	0	0	0	0	0	0	5	MSS	ND	ND	ND	0	0	0	2	FAIL	ND	ND	ND	ND	ND	0	0	FAIL
338	46	338 A	Normal	0	0	0	0	0	0	0	0	5	MSS	0	0	0	0	0	0	5	MSS	0	0	0	0	0	0	5	MSS
338	46	338 B	Tumor	0	0	0	0	0	0	0	0	5	MSS	0	1	0	ND	0	1	4	MSI-L	0	0	0	0	0	0	5	MSS
338	46	338 C	Tumor	ND	ND	ND	ND	ND	ND	ND	0	0	FAIL	0	0	0	ND	ND	0	3	FAIL	0	0	0	0	0	0	5	MSS
338	46	338 D	Tumor	0	0	0	0	0	0	0	0	5	MSS	0	0	0	0	0	0	5	MSS	0	0	0	0	0	0	5	MSS
338	46	338 E	Tumor	0	0	0	0	0	0	0	0	5	MSS	0	0	0	0	0	0	5	MSS	0	0	0	0	0	0	5	MSS
338	46	338 F	Tumor	0	0	0	0	0	0	0	0	5	MSS	0	0	0	0	0	0	5	MSS	0	0	0	0	0	0	5	MSS
339	51	339 B	Tumor	0	0	0	0	0	0	0	0	5	MSS	0	0	0	0	0	0	5	MSS	0	0	0	1	0	1	5	MSI-L
339	53	339 C	Tumor	0	0	0	0	0	0	0	0	5	MSS	0	0	0	0	0	0	5	MSS	0	0	0	0	0	0	5	MSS
339	53	339 D	Tumor	0	0	0	0	0	0	0	0	5	MSS	0	0	0	0	0	0	5	MSS	1	0	0	0	ND	1	4	MSI-L
339	53	339 E	Tumor	0	0	0	0	0	0	0	0	5	MSS	0	0	0	0	0	0	5	MSS	0	0	0	0	0	0	5	MSS
339	53	340 B	Tumor	0	0	0	0	0	0	0	0	5	MSS	ND	ND	ND	0	0	0	2	FAIL	ND	ND	ND	ND	ND	0	0	FAIL
341	52	341 B	Tumor	0	0	0	0	0	0	0	0	5	MSS	0	0	0	0	0	0	5	MSS	ND	ND	ND	ND	ND	0	0	FAIL
341	52	341 C	Tumor	ND	ND	ND	ND	ND	ND	ND	0	0	FAIL	0	0	0	ND	ND	0	3	FAIL	0	ND	ND	0	0	0	3	FAIL
341	52	341 D	Tumor	0	0	0	0	0	0	0	0	5	MSS	0	0	0	0	0	0	5	MSS	0	ND	ND	0	0	0	3	FAIL
342	52	342 B	Tumor	0	0	0	0	0	0	0	0	5	MSS	0	0	0	0	0	0	5	MSS	0	ND	ND	0	0	0	3	FAIL
342	52	342 C	Tumor	0	0	0	0	0	0	0	0	5	MSS	0	0	1	0	0	1	5	MSI-L	0	ND	ND	0	ND	0	2	FAIL
342	52	342 D	Tumor	0	0	0	0	0	0	0	0	5	MSS	0	0	0	0	0	0	5	MSS	0	0	0	0	0	0	5	MSS
342	52	342 E	Tumor	0	0	0	0	0	0	0	0	5	MSS	0	0	0	0	0	0	5	MSS	0	0	0	ND	0	0	4	MSS
342	52	342 F	Tumor	0	0	0	0	0	0	0	0	5	MSS	0	0	0	0	0	0	5	MSS	0	0	0	0	0	0	5	MSS
342	52	342 H	Tumor	0	0	0	0	0	0	0	0	5	MSS	0	0	0	0	0	0	5	MSS	0	0	0	ND	ND	0	3	FAIL
342	52	342 I	Tumor	ND	ND	ND	ND	ND	ND	ND	0	0	FAIL	0	ND	0	ND	ND	0	2	FAIL	0	0	0	ND	ND	0	3	FAIL
342	52	342 J	Tumor	ND	ND	ND	ND	ND	ND	ND	0	0	FAIL	0	0	1	ND	ND	1	3	MSI-L	0	0	0	0	0	0	5	MSS
342	52	342 K	Tumor	0	0	0	0	0	0	0	0	5	MSS	0	0	0	0	0	0	5	MSS	0	0	0	0	0	0	5	MSS
342	52	342 L	Tumor	0	0	0	0	0	0	0	0	5	MSS	0	0	0	0	0	0	5	MSS	0	0	0	0	0	0	5	MSS
342	52	342 M	Tumor	0	0	0	0	0	0	0	0	5	MSS	0	0	0	0	0	0	5	MSS	0	0	0	0	0	0	5	MSS
342	52	342G	Tumor	0	0	0	0	0	0	0	0	5	MSS	0	0	0	0	0	0	5	MSS	0	0	0	0	0	0	5	MSS
344	50	344 B	Tumor	0	0	0	0	0	0	0	0	5	MSS	ND	ND	ND	0	0	0	2	FAIL	ND	ND	ND	ND	ND	0	0	FAIL
345	52	345 B	Tumor	ND	ND	ND	ND	ND	ND	ND	0	0	FAIL	ND	ND	ND	ND	ND	0	0	FAIL	ND	ND	ND	ND	ND	0	0	FAIL
346	51	346 B	Tumor	0	0	0	0	0	0	0	0	5	MSS	ND	ND	ND	0	0	0	2	FAIL	ND	ND	ND	ND	ND	0	0	FAIL
347	51	347 A	Normal	0	0	0	0	0	0	0	0	5	MSS	0	0	0	0	0	0	5	MSS	0	0	0	0	0	0	5	MSS
347	51	347 B	Tumor	0	0	0	0	0	0	0	0	5	MSS	ND	0	0	0	0	0	4	MSS	0	0	0	0	0	0	5	MSS	0	0	0	0
348	51	348 A	Normal	ND	ND	ND	ND	ND	ND	ND	0	0	FAIL	0	0	ND	ND	ND	0	2	FAIL	ND	ND	ND	ND	ND	0	0	FAIL
348	51	348 B	Tumor	0	0	0	0	0	0	0	0	5	MSS	0	0	0	0	0	0	5	MSS	0	0	0	0	ND	0	4	MSS
348	51	348 C	Tumor	0	0	0	0	0	0	0	0	5	MSS	0	0	ND	0	0	0	4	MSS	0	0	0	0	ND	0	4	MSS
348	51	348 D	Tumor	0	0	0	0	0	0	0	0	5	MSS	0	0	0	0	0	0	5	MSS	0	0	0	0	ND	0	4	MSS
348	51	348 E	Tumor	0	0	0	0	0	0	0	0	5	MSS	0	0	0	0	0	0	5	MSS	0	0	0	0	ND	0	4	MSS
348	51	348 F	Tumor	0	0	0	0	0	0	0	0	5	MSS	0	0	ND	0	0	0	4	MSS	ND	ND	ND	ND	ND	0	0	FAIL
348	51	348 G	Tumor	0	0	0	0	0	0	0	0	5	MSS	0	0	0	0	0	0	5	MSS	0	0	0	ND	ND	0	3	FAIL
349	47	349 A	Normal	0	0	0	0	0	0	0	0	5	MSS	0	0	0	0	0	0	5	MSS	0	0	ND	0	0	0	4	MSS
349	47	349 B	Tumor	0	0	0	0	0	0	0	0	5	MSS	0	0	0	0	0	0	5	MSS	1	0	0	0	ND	1	4	MSI-L	0	0	0	0
349	47	349 C	Tumor	0	0	0	0	0	0	0	0	5	MSS	0	0	0	0	0	0	5	MSS	1	0	ND	0	0	1	4	MSI-L
350	54	350 A	Normal	0	0	0	0	0	0	0	0	5	MSS	0	0	0	0	0	0	5	MSS	0	0	0	0	ND	0	4	MSS
350	54	350 B	Tumor	0	0	0	0	0	0	0	0	5	MSS	0	0	0	0	0	0	5	MSS	0	0	0	0	ND	0	4	MSS
350	54	350 C	Tumor	0	0	0	0	0	0	0	0	5	MSS	0	0	0	0	0	0	5	MSS	0	0	0	0	ND	0	4	MSS
901	55	901 A	Normal	0	0	0	0	0	0	0	0	5	MSS	0	ND	0	0	0	0	4	MSS	0	0	0	0	0	0	5	MSS
901	55	901 B	Tumor	1	1	1	1	1	0	0	5	5	MSI-H	1	ND	1	1	1	4	4	MSI-H	1	1	1	1	1	5	5	MSI-H	1
901	55	901 C	Tumor	1	1	1	1	1	0	0	5	5	MSI-H	1	ND	1	1	1	4	4	MSI-H	1	1	1	1	1	5	5	MSI-H
901	55	901 D	Tumor	1	1	1	1	1	0	0	5	5	MSI-H	0	ND	1	1	1	3	4	MSI-H	1	1	1	1	1	5	5	MSI-H
901	55	901 E	Tumor	1	1	1	1	1	0	0	5	5	MSI-H	0	ND	1	1	1	3	4	MSI-H	1	1	1	1	1	5	5	MSI-H
901	55	901 F	Tumor	1	1	1	1	0	0	0	4	5	MSI-H	0	ND	1	1	1	3	4	MSI-H	1	1	1	1	0	4	5	MSI-H
901	55	901 G	Tumor	1	1	1	1	1	0	0	5	5	MSI-H	1	ND	1	1	1	4	4	MSI-H	1	1	1	1	1	5	5	MSI-H
901	55	901 H	Tumor	1	1	1	1	1	0	0	5	5	MSI-H	1	ND	1	1	1	4	4	MSI-H	1	1	1	1	1	5	5	MSI-H
901	55	901 I	Tumor	1	1	1	1	1	0	0	5	5	MSI-H	1	ND	1	1	1	4	4	MSI-H	1	1	1	1	1	5	5	MSI-H
901	55	901 J	Tumor	1	1	1	1	0	0	0	4	5	MSI-H	1	ND	1	1	1	4	4	MSI-H	1	1	1	1	1	5	5	MSI-H
903	55	903 A	Normal	0	0	0	0	0	ND	ND	0	5	MSS	0	ND	0	0	0	0	4	MSS	0	0	ND	0	0	0	4	MSS
903	55	903 A1	Normal	0	0	0	0	0	0	0	0	5	MSS	0	ND	0	0	0	0	4	MSS	0	0	0	0	0	0	5	MSS
903	55	903 A2	Normal	0	0	0	0	0	ND	ND	0	5	MSS	0	ND	0	0	0	0	4	MSS	0	0	0	0	0	0	5	MSS
903	55	903 C	Tumor	1	1	1	0	1	0	0	4	5	MSI-H	0	ND	1	1	1	3	4	MSI-H	1	1	0	1	1	4	5	MSI-H
903	55	903 DF	Tumor	1	1	1	ND	1			4	4	MSI-H	0	ND	1	1	1	3	4	MSI-H	1	1	1	1	1	5	5	MSI-H		1
903	55	903 E	Tumor	ND	ND	ND	ND	ND	ND	ND	0	0	FAIL	0	ND	0	ND	ND	0	2	FAIL	1	0	1	0	1	3	5	MSI-H
904	NA	904 A1	Normal	0	0	0	0	0	0	0	0	5	MSS									0	0	0	0	0	0	5	MSS
904	NA	904 A2	Normal	0	0	0	0	0	0	0	0	5	MSS									0	0	0	0	0	0	5	MSS
905	49	905 A	Normal	0	0	0	0	0	0	0	0	5	MSS	ND	ND	ND	0	0	0	2	FAIL	0	0	0	0	0	0	5	MSS
905	49	905 B	Tumor	1	1	1	0	0	0	0	3	5	MSI-H	0	ND	0	1	1	2	4	MSI-H	1	0	1	1	1	4	5	MSI-H				1
905	49	905 C	Tumor	1	0	0	0	0	0	0	1	5	MSI-L	1	ND	0	0	0	1	4	MSI-L	1	0	0	1	1	3	5	MSI-H				1
905	49	905 D	Tumor	1	1	1	0	0	0	0	3	5	MSI-H	0	ND	0	1	1	2	4	MSI-H	1	0	0	1	ND	2	4	MSI-H

## Sheet: Patients
PatientID	Age at time of collection	Gender	Previous Adenomas	Personal historyof colorectal cancer	Family history of colon cancer 1st or 2nd degree	Family history of other Lynch Cancers 1st or 2nd degree	Type of family history of other Lynch cancers	N of polyps removed	N polyps sent to path	N polyps at least 5 mm	Size of largest polyp, mm	N adenomas	N Samples sent	Size of each adenoma, mm	High grade Dysplasia	Advancedfeatures	Malignancy
001	46	M	0	0	0	0	0	3	1	1	6	1	1	6	0	0	0
002	42	M	0	0	1	0	0	3	0	2	10	1	1	10	0	1	0
003	53	F	0	0	1	1	(mom:ovarian; Dad gastric)	1	1	1	10	1	3	10	0	1	0
004	37	M	0	0	1	0	0	1	1	1	7	1	1	7	0	0	0
005	49	F	0	0	0	0	0	2	0	1	7	1	1	7	0	0	0
006	49	F	0	0	1	0	0	4		1	8	3	3	0	0	0	0
006	50	F	1	0	1	0	0	4		4		1	1	0	0	1	1
006	54	F	1	1	1	0	0	1	1	2	4	1	1	4	0	0	0
006	55	F	1	1	1	0	0	5	5	2	3	1	1	3	0	0	0
011	47	F	1	0	0	0	0	1	0	1	10	1	2	10	1	1	0
012	48	F	0	0	0	0	0	2	1	1	6	1	2	6	0	0	0
013	42	M	0	0	0	0	0	2	2	2	13	1	2	13	0	1	0
014	50	M	0	0	0	0	0	1	0	1	8	1	1	8	0	0	0
015	51	F	0	0	1	0	0	1	0	1	8	1	0	8	0	0	0
016	50	M	0	0	1	0	0	1	1	1	8	1	1	8	0	0	0
017	44	M	1	1	1	0	0	1	1	1	10	1	1	10	0	1	0
018	39	M	0	0	0	0	0	1	1	1	10	1	1	10	0	1	0
019	47	F	0	0	0	0	0	2	2	1	40	1	1	40	1	1	1
019	48	F	1	1								1	1		0	0	0
021	49	M	0	0	0	0	0	3	3	2	40	3	5	40,4,6	0	1	0
021	49	M	1	0	0	0	0	0	0	NA	20	2	1	0	0	0	0
021	52	M	1	0	0	0	0	1	1	1		1	1	0	0	0	0
025	46	M	0	0	1	0		4		2	5	3		5,5,4	0	0	0
026	53	M	0	0	0	0	0	5		2	8	2	0	8,5	0	0	0
027	47	M	0	0	1	0	0	2	2	2	30	2	1	15,30	1	1	1
027	47	M	1	1	0	0	0	0	0	NA		0	3	0	0	1	1
027	48	M	1	1	0	0	0	1	1	1	9	1	1	9	0	0	0
031	45	M	0	0	1	0	0	2	2	1	5	1	1	5	0	0	0
032	44	F	0	0	1	0	0	2	2	2	12	2	1	7,12	0	1	0
034	36	M	0	0	0	0	0	1	1	1	5	1	1	5	0	0	0
035	45	F	0	0	1	0	0	1	0	1	8	1	1	8	0	0	0
036	51	M	0	0	1	0	0	5	2	2	8	1	1	5	0	0	0
037	49	F	0	0	0	0	0	2	1	1	5	1	1	5	0	0	0
037	55	F	1	0	0	0	0	1	1	1	12	1	2	12	0	1	0
039	47	M	0	0	1	0	0	2	2	2	5	2	1	5	0	0	0
040	44	F	0	0	0	0	0	1	1	1	10	1	1	10	0	0	0
040	47	F	1	0	0	0	0	1	1	1	8	1	1	8	0	0	0
042	47	M	1	1	0	0	0	1	1	1	8	1	1	8	0	0	0
043	48	F	0	0	1	1	uterine: sister	1	1	1	10	1	1	10	0	1	0
044	45	M	0	0	0	1	uterine: mother,sister	1	1	1	8	1	1	8	0	0	0
046	39	M	0	0	0	0	0	2	2	1	10	2	2	3,10	0	1	0
047	49	F	0	0	1	0	0	1	0	1	30	1	3	30	0	1	0
048	47	M	0	0	0	0	0	2	0	1	7	1	2	7	0	0	0
049	42	M	NA	1	0	0	0	?	?	NA	5	1	5	5	0	0	0
049	43	M	1	1	0	0	0	16	0	16	5	NA	5	5	0	0	0
051	29	M	1	1	1	0	0	1		1	7	1	2	7	0	0	0
051	35	M	1	1	1	0	0	1		1	6	0	1	6	0	0	0
053	44	M	0	0	0	0	0	1	1	1	7	1	1	7	0	0	0
054	48	M	0	0	0	0	0	1	1	1	7	1	1	7	0	0	0
055	49	M	0	0	1	0	0	4	1	1	7	1	1	7	0	0	0
056	39	F	0	0	1	0	0	2	0	2	30	1	1	30	0	1	0
056	39	F	1	0	1	0	0	1	0	1	5	1	3	5	0	1	0
056	40	F	1	0	1	0	0	1	0	1	5	1	2	5	0	1	0
059	38	F	0	0	0	0	0	1	1	1	8	1	1	8	0	0	0
060	NA	M	0	0	0	0	0	3	0	1	6	2	2	6,4	0	0	0
061	50	M	0	0	0	0	0	1		1	12	1	2	12	0	1	0
062	48	F	0	0	1	0	0	2	0	1	7	2	1	7,dim	0	0	0
063	35	F	0	0	1	0	0	5		2	15	2	2	15,5	0	1	0
064	45	F	0	0	0	0	0	4	0	4	9	1	1	8	0	0	0
065	NA	m	0	0	0	0		4		1	6	1	4	6,dimX3	0	0	0
066	48	M	0	0	0	0	0	1	0	1	11	1	1	11	0	1	0
069	35	F	0	0	0	0	0	2	2	NA	12	2	7	0	0	1	0
070	50	F	0	0	1	0	0	2	2	1	7	2	2	7,dim	0	0	0
071	50	F	0	0	0	0	0	2	2	1	10	2	1	10,dim	0	1	0
071	53	F	1	0	1	0	0	2	2	2	5	0	2	5	0	0	0
073	42	M	0	0	0	0	0	1	1	1	15	1	4	15	0	1	0
074	50	F	0	0	0	0	0	2	2	1	10	2	1	10,4	0	1	0
076	50	F	0	0	0	0	0	1	1	1	20	1	4	20	0	1	0
077	51	F	1	0	1	0	0	20	0	NA	8	10	0	?	0	0	0
078	50	M	0	0	0	0	0	1	0	1	10	1	1	10	0	1	0
079	50	F	0	0	0	0	0	2	1	1	12	1	1	12	0	1	0
080	50	F	0	0	0	0	0	1	1	1	8	1	1	8	0	0	0
081	43	M	1	0	0	0	0	1	1	1	15	1	2	15	0	1	0
081	47	M	1	0	0	0	0	2	2	1	6	1	1	0	0	0	0
083	38	M	0	0	0	0	0	1	0	1	6	1	1	6	0	0	0
084	42	M	0	0	0	0	0	1	0	1	10	1	1	10	0	1	0
085	43	M	0	0	0	0	0	1	0	1	10	1	1	10	1	1	0
086	46	M	0	0	1	0	0	3	3	3	20	3	4	20,9,6	0	1	0
086	49	M	1	0	1	0	0	1	1	1	6	1	1	6	0	0	0
088	50	F	0	0	0	1	ovarian	1	0	1	5	1	1	5	0	0	0
089	41	M	0	0	0	0	0	2	0	1	7	2	2	7,4	0	0	0
090	48	M	0	0	0	0	0	5	0	4	10	3	2	7,10,?	0	1	0
091	40	F	0	0	0	0	0	1	0	1	12	1	6	12	0	1	0
092	46	M	0	0	0	0	0	1	0	1	7	1	1	7	0	0	0
093	50	M	0	0	0	0	0	2	0	1	10	1	2	10	0	1	0
094	51	M	0	0	0	0	0	3	0	2	7	2	2	5.7	0	0	0
095	50	F	0	0	0	0	0	5	2	2	15	2	2	15, ?	0	1	0
096	50	M	0	0	0	0	0	1	0	1	6	1	1	6	0	0	0
097	45	F	0	0	0	0	0	1	0	1	6	1	1	6	0	0	0
098	38	M	0	0	1	1	gastric	2	0	1	17	1	4	17	0	1	0
099	52	M	0	0	1	0	0	4	0	2	6	1	0	6	0	0	0
100	52	M	0	0	1	0	0	3	0	2	5	3	4	5,4,3	0	0	0
101	51	F	0	0	0	0	0	3	0	3	25	2	8	25,10	0	1	0
102	48	M	0	0	0	0	0	7	0	2	20	2	4	10,20	0	1	0
103	48	M	0	0	0	0	0	1	0	1	5	1	1	5	0	0	0
104	50	M	0	0	0	0	0	2	0	2	8	2	2	8,8	0	0	0
105	50	F	0	0	0	0	0	2	0	2	8	2	2	8,7	0	0	0
106	43	M	0	0	0	0	0	1	0	1	10	1	1	10	0	1	0
107	45	F	0	0	0	0	0	3	0	2	15	1	2	15	0	1	0
109	47	M	0	0	0	0	0	1	0	1		2	2	0	0	1	1
109	47	M	1	1	0	0	0	2	0	1	9	2	3	9,4	0	0	0
113	47	F	0	0	0	0	0	1	0	1	10	1	2	10	0	0	0
114	50	M	0	0	1	0	0	6	0	4	10	6	0	4,4,10,5,5,6	0	1	0
114	52	M	0	0	1	0	0	1	0	1	8	1	0	8	0	0	0
115	50	M	0	1	1	0	0	1	0	1	50	1	1	0	0	1	1
115	50	M	1	1	1	0	0	5	0	5	7	2	2	7,6	0	0	0
117	49	F	0	0	0	0	0	1	0	1	10	1	2	10	0	1	0
118	45	M	0	0	1	0	0	1	0	1	5	1	1	5	0	0	0
119	50	F	0	0	0	1	pancreas: grandfather	1	0	1	6	1	1	6	0	0	0
120	49	F	0	0	0	0	0	2	0	1	27	1	4	27	0	1	0
121	49	F	0	0	0	0	0	3	0	2		3	8	?	0	1	0
122	50	M	0	0	0	0	0	2	0	2	12	2	2	12,5	0	1	0
123	51	F	0	0	1	0	0	3	0	2	6	1	2	6	0	0	0
124	48	F	0	0	0	1	ovarian: aunt	2	0	1	6	1	1	6	0	0	0
125	50	M	0	0	0	0	0	1	0	1	6	1	1	6	0	0	0
126	50	M	0	0	0	0	0	5	0	2	8	3	2	8,6,4	0	1	0
127	39	M	1	0	0	0	0	11	0	NA		10	5	?	0	0	0
127	40	M	1	0	0	0	0	10?	10?	3	15	3	7	3-6, 15	0	0	0
127	41	M	1	0	0	0	0	16	16	NA	7	NA	1	3 to 7	0	0	0
127	43	M	1	0	0	0	0	10?	10?	1	8	NA	13	8	0	0	0
131	45	M	0	0	1	1	0	2	0	1	12	1	1	12	0	1	0
132	45	F	0	0	0	0	0	1	0	1	5	1	1	5	0	0	0
133	50	M	0	0	0	0	0	4	0	4	25	4	16	8,12,25,9	1	1	0
133	51	M	0	0	0	0	0	4	0	4	25	4	1	8,12,9,25	1	1	0
133	54	M	1	0	0	0	0	1	1	1	7	1	1	7	0	0	0
134	49	M	0	0	0	0	0	1	0	1	7	1	1	7	0	0	0
135	51	M	0	0	0	0	0	3	0	3	7	2	3	5,7	0	0	0
136	50	M	0	0	0	0	0	1	0	1	5	1	1	5	0	0	0
139	41	M	0	0	1	0	0	1	0	1	60	1	6	60	0	1	0
139	41	M	1	0	1	0	0	1	0	1	9	1	8	9	0	1	0
139	42	M	1	0	1	0	0	3	2	3	7	2	2	5,5,7	0	0	0
140	49	M	0	0	0	1	gastric: dad	1	0	1	10	1	1	10	0	1	0
141	41	F	0	0	1	0	0	4	0	1	10	1	2	10	0	1	0
142	46	M	0	0	1	0	0	1	0	1	8	1	1	8	0	0	0
143	51	F	0	0	0	0	0	3	0	2	6	2	3	6,6	0	0	0
145	50	F	0	0	0	0	0	3	0	1	6	3	4	6,4,4	0	0	0
146	50	M	0	0	0	0	0	6	0	3	5	6	6	5,5,5,3,3,3	0	0	0
147	50	M	0	0	0	0	0	6	0	2	12	4	4	4,4,8,12	0	1	0
148	43	M	0	0	1	0	0	4	0	1	7	2	2	?,7	0	0	0
149	50	F	0	0	0	0	0	1	0	1	5	1	1	5	0	0	0
150	50	F	0	0	1	0	0	1		1	5	1	1	5	0	0	0
152	51	F	0	0	0	0	0	6	0	4	10	4	4	5,7,10,7	0	1	0
153	46	M	0	0	0	0	0	1	0	1	9	1	1	9	0	0	0
154	50	F	0	0	0	0	0	1	0	1	30	1	1	30	1	1	0
154	51	F	1	0	0	0	0	3	2	2	20	2	2	20	0	1	0
156	30	F	0	0	0	0	0	1		1	7	1	1	7	0	0	0
157	45	M	0	0	0	0	0	5	0	5	10	1	1	7	0	0	0
158	51	M	0	0	1	1	pancreatic: dad	1	0	1	6	1	1	6	0	0	0
160	49	F	0	0	0	0	? (mom? Abdominal tumor with brain mets	3	0	3	20	2	9	20,10	1	1	0
161	51	M	0	0	0	0	0	1	0	1	7	1	1	7	0	0	0
162	50	F	0	0	0	0	0	2	0	1	5	1	1	5	0	0	0
163	50	F	0	0	0	0	0	2	0	2	7	1	1	7	0	0	0
164	43	M	0	0	0	0	0	2	0	2	25	2	2	25,8	0	1	0
165	43	M	0	0	1	0	0	3	0	1	8	2	4	8,4	0	0	0
166	51	M	0	0	0	0	0	1	0	1	7	1	1	7	0	0	0
168	49	F	0	0	0	1	ovarian	1	0	1	6	1	2	6	0	0	0
172	47	F	0	0	0	0	0	2	0	2	7	1	2	5	0	0	0
173	50	F	0	0	0	0	0	1	0	1	5	1	0	5	0	0	0
175	51	M	0	0	0	0	0	3	0	3	7	2	1	7,7	0	0	0
176	44	F	0	0	0	0	0	1	0	1	8	1	1	8	0	0	0
177	50	M	0	0	0	0	0	3	0	2	10	3	3	4,6,10	0	1	0
178	49	M	0	0	0	0	0	1	0	1	15	1	1	15	1	1	0
179	48	F	0	0	0	1	gastric	2	0	2	7	2	4	6,7	0	0	0
180	50	F	0	0	0	0	0	3	0	3	10	1	1	10	0	1	0
181	50	F	0	0	0	0	0	3	0	3	6	3	3	6,5,6	0	0	0
182	50	F	0	0	0	0	0	1	0	1	10	1	1	10	0	1	0
183	47	F	0	0	1	0	0	1	0	1	25	1	1	25	0	1	0
184	51	F	0	0	0	0	0	4	0	3	10	1	1	6	0	0	0
185	44	M	0	0	0	0	0	7	0	4	15	4	7	6,15,4,6	0	1	0
186	40	M	0	0	0	0	0	1	0	1	20	1	1	20	0	1	0
187	50	M	0	0	0	0	0	2	0	2	6	1	1	5	0	0	0
188	51	F	0	0	0	0	0	3	0	3	7	2	1	6,5	0	0	0
188	55	F	1	0	0	0	0	2		2	7	2	2	7,6	0	0	0
190	48	F	0	0	0	0	0	1	0	1	25	1	1	25	0	1	0
193	50	M	0	0	0	1	pancreas: mom	2	0	2	12	2	2	12,7	0	1	0
193	54	M	1	0	0	1	0	3	3	1	7	1	1	7, dim	0	0	0
195	51	M	0	0	0	0	0	1	0	1	6	1	1	6	0	0	0
196	45	M	0	0	0	0	0	5	0	2	5	2	2	5,5	0	0	0
197	45	M	0	0	0	0	0	1	0	1	6	1	1	6	0	0	0
198	50	M	0	0	0	0	0	1	0	1	6	1	1	6	0	0	0
199	48	F	0	0	1	0	0	3	0	2	5	2	2	5,5	0	0	0
200	51	M	0	0	0	0	0	2	0	1	9	1	1	9	0	0	0
201	49	F	0	0	0	1	ovarian: mom	1	0	1	6	1	0	6	0	0	0
202	42	M	0	0	0	1	ovarian: aunt	4	0	4	6	2	0	5,5	0	0	0
203	50	F	0	0	0	0	0	1	0	1	6	1	0	6	0	0	0
204	50	M	0	0	0	0	0	1	0	1	10	1	0	10	0	1	0
205	53	F	0	0	1	0	0	3	0	2	8	2	0	8,6	0	0	0
206	48	F	0	0	0	1	(gallbladder in father and sister)	4	0	3	10	3	0	8,3,7	0	0	0
207	49	F	0	0	0	0	0	2		2		2	0	?	1	1	1
208	50	F	0	0	0	0	0	2	0	2	10	2	0	10	0	1	0
209	49	M	0	0	0	0	0	1	0	1	5	1	0	5	0	0	0
211	38	F	0	0	1(paternal aunt)	0	0	1	0	1	8	1	0	8	0	0	0
212	48	F	0	0	1	0	0	2	0	2	7	1	0	6	0	0	0
213	50	M	0	0	0	0	0	3	0	3	15	3	0	15,5,5	0	1	0
215	50	F	0	0	0	0	0	2	0	1	10	1	0	10	0	1	0
216	50	F	0	0	1	0	0	1	0	1	6	1	0	6	0	0	0
217	51	M	0	0	0	0	0	1	0	1	9	1	0	9	0	0	0
218	49	M	0	0	0	0	0	2	0	2	20	2	0	10,20	0	1	0
219	45	M	0	0	1	0	0	1	0	5	15	1	0	15	0	1	0
220	50	F	0	0	1	0	0	1	0	1	5	1	0	5	0	0	0
221	48	F	0	0	1	0	0	5	0	3	10	3	0	5,5,3	0	0	0
222	49	M	0	0	0	0	0	1	0	1	5	1	0	5	0	0	0
223	38	M	0	0	0	1	gastric	2	0	2	14	2	0	5,14	0	1	0
224	41	F	0	0	1	0	0	7	0	7	30	7	0	30,10,15,	0	1	0
225	39	M	0	0	0	0	0	2	0	1	10	2	0	4,10	0	1	0
226	50	M	0	0	1	0	0	1	0	1	5	1	0	5	0	0	0
227	49	F	0	0	0	0	0	2	0	1	10	1	0	10	0	1	0
228	47	F	0	0	0	0	0	1	0	1	15	1	0	15	0	1	0
229	50	F	0	0	0	1	gastric	1	0	1	7	1	0	7	0	0	0
230	50	F	0	0	0	0	0	2	0	2	6	2	0	6,5	0	0	0
232	47	F	0	0	0	0	0	3	0	2	6	3	0	3,5,6	0	0	0
233	51	F	0	0	0	0	0	1	0	1	5	1	0	5	0	0	0
234	52	F	0	0	0	0	0	1	0	1	10	1	0	10	0	1	0
235	49	M	0	0	1	0	0	4	0	3	7	3	0	6,6,7	0	0	0
236	50	M	0	0	0	0	0	4	0	1	9	3	0	9,4,4	0	0	0
237	46	M	0	0	0	0	0	2	0	1	5	2	0	5,4	0	0	0
238	51	M	0	0	0	0	0	17	0	13	10	10	0	10,8,6,5,7,6,5,7,6,5	0	1	0
239	50	M	0	0	0	0	0	1	0	1	10	1	0	10	0	1	0
240	51	M	0	0	0	0	0	1	0	1	5	1	0	5	0	0	0
241	50	M	0	0	0	0	0	1	0	1	6	1	0	6	0	0	0
242	51	M	0	0	0	0	0	2	0	1	7	1	0	7	0	0	0
243	51	M	0	0	1	0	0	2	0	1	7	1	0	7	0	0	0
244	46	M	0	0	0	0	0	1	0	1	7	1	0	7	0	0	0
246	47	F	1	0	0	0	0	8	0	3	8	1	0	8	0	0	0
248	52	F	0	0	0	0	0	1	0	1	5	1	0	5	0	0	0
249	51	F	0	0	0	0	0	2	0	1	5	2	0	3,5	0	0	0
250	50	M	0	0	0	0	0	8	0	1	10	2	0	3,10	0	0	0
251	49	F	0	0	1	0	0	2	0	2	9	2	0	6,9	0	0	0
252	51	F	0	0	0	0	0	4	0	4	15	1	0	15	0	0	0
253	51	M	0	0	0	0	0	1	0	1	40	1	0	40	1	1	1
254	41	M	1	0	0	0	0	3	2	3	25	2	7	25, 25	1	1	0
254	43	M	1	0	0	0	0	3	3	3	8	2	2	8, 7	0	0	0
254	46	M	1	0	0	0	0	1	0	1	5	1	1	5	0	0	0
258	51	F	0	0	0	0	0	1	1	1	5	1	0	5	0	0	0
259	48	F	0	0	0	0	0	1	0	1	8	1	0	8	0	0	0
260	51	M	0	0	0	0	0	3	0	1	15	1	0	15	0	0	0
261	51	F	0	0	0	0	0	1	0	1	6	1	0	6	0	0	0
262	50	M	0	0	0	0	0	1	0	1	12	1	0	12	0	1	0
263	47	F	0	0	0	0	0	2	0	2	8	1	0	8	0	1	0
265	52	F	0	0	0	0	0	2	0	2	10	2	0	10,8	1	1	0
266	49	F	0	0	0	1	renalCC: dad	2	0	2	15	2	0	15,10	0	1	0
267	37	F	0	0	1	1	0	1		1	13	1	0	13	0	0	0
267	39	F	1	0	1	1	ovarian: mom	1		1	6	1	0	6	0	0	0
269	51	M	0	0	0	0	0	4	0	3	9	4	0	9,8,7,4	0	0	0
270	49	M	0	0	0	0	0	1	0	1	70	1	0	70	0	1	0
271	50	M	0	0	0	0	0	1	0	1	6	1	0	6	0	0	0
272	49	F	0	0	0	0	0	1	0	1	5	1	0	5	0	0	0
274	49	M	0	0	0	0	0	4	0	1	6	1	0	6	0	0	0
276	52	M	0	0	0	0		1		1	5	1		5	0	0	0
277	52	M	0	0	0	0		1		1	20	1		20	0	1	0
278	51	F	0	0	0	0		1		1	8	1		8	0	0	0
279	51	M	0	0	0	0		1		1	10	1		10	0	1	0
280	51	M	0	0	0	0		2		1	7	1		7	0	0	0
282	50	M	0	0	1	1	pancreas: sister	11		2	10	10			1	1	0
283	50	F	0	0	0	0		1		1	10	1		10	0	1	0
284	41	M	0	0	1	0		3		1	6	1		6	0	0	0
285	51	M	0	0	0	0		1		1	6	1		6	0	0	0
286	52	F	0	0	0	0		1		1	25	1		25	0	1	0
287	50	F	0	0	1	0		2		2	20	1		20	0	1	1
288	43	M	0	0	0	0		2		1	6	1		6	0	0	0
289	51	M	0	0	0	0		4		3	11	1		11	0	1	0
290	52	M	0	0	1	0		1		1	8	1		7	0	0	0
291	51	M	0	0	0	0		5		2	6	2		3,6	0	0	0
292	51	F	0	0	1	0		5		3	11	2		11,7	0	1	0
293	45	M	0	0	0	1	ureter: GF	1		1	30	1		30	0	1	0
295	50	F	0	0	0	0		1		1	9	1		9	0	0	0
296	51	M	0	0	0	0		5		3	30	1		30	0	0	0
297	45	F	0	0	1	0		3		2	5	1		5	0	0	0
298	46	M	0	0	0	0		3		2	8	2		5,8	0	0	0
299	51	M	0	0	0	0		2		2	9	2		8,9	0	0	0
300	51	M	0	0	0	0		1		1	20	1		20	0	1	0
301	51	M	0	0	0	0		1		1	5	1		5	0	0	0
303	48	F	0	0	0	0		3		1	6	1		6	0	0	0
304	52	M	0	0	0	0		3		2	9	3		9,4,5	0	0	0
305	40	M	0	0	0	0		7		1	6	1		6	0	0	0
307	52	M	0	0	0	0		2	2	2	7	2		6, 7	0	0	0
308	50	M	0	0	0	0		2	2	2	8	2		8,8
309	50	F	0	0	0	0		1	1	1	8	1		8
310	51	M	0	0	0	0		1	1	1	30	1		30	0	1	0
311	49	F	1	1	0	0									1	1	1
311	50	F	1	1	0	0		1	1	1	6	1		6
311	51	F	1	1	0	0		5?		NA
316	52	M	1	0	0	0		3	3	3	12	3		6, 7, 12		1
317	51	F	0	0	0	0		5	3	3	6	3		6, 5, 5
318	50	F	0	0	0	0		2	2	1	15	1		15	0	1	0
319	52	F	0	0	0	0		1	1	1	9	1		9	0	0
320	51	M	0	0	1	0		1	1	1	7	1		7
321	48	F	0	0	0	0		3	3	NA	7	NA		3 - 7	0	0
322	44	M	0	0	0	0		1		1	15	1		15	0	1	0
322	48	M	0	0	0	0		1		1	7	1		7	0	0	0
324	51	F	0	0	0	0		3		1	30	2		30,4	0	1	1
326	38	M	0	0	0	0		1		1	7	1		7	0	0	0
327	48	F	0	0	1	1	pancreas: dad	3		3	10	3		10,6,6	0	0	0
328	51	M	0	0	0	0		5		2	10	2		7,10	0	0	0
329	51	M	0	0	0	0		3		1	5	3		5,3,3	0	0	0
330	50	F	0	0	0	0		1		1	10	1		10	0	1	0
331	45	F	0	0	1	0		1		1	8	1		8	0	0	0
332	52	F	0	0	0	0		1		1	10	1		10	0	1	0
333	52	M	0	0	0	0		12		8	15	1		15	0	1	0
334	50	F	0	0	0	0		1		1	9	1		9	0	0	0
335	51	F	0	0	0	0		1		1	8	1		8	0	0	0
336	45	F	1	0	1	0		1		1	10	1		10	0	1	0
337	51	F	0	0	1	0		2		2	8	2		6,8	0	0	0
338	46	F	0	0	0	0		1		1	35	1		35	1	1	0
339	51	F	0	0	0	0		1		1	8	1		8	0	1	0
339	53	F	0	0	0	0		3		3	6	1		6	0	0	0
341	52	M	0	0	0	0		2		1	6	1		6	0	0	0
342	52	F	0	0	0	0		1		1	50	1		50	0	1	0
344	50	F	0	0	0	0		1		1	8	1		8	0	0	0
345	52	F	0	0	0	0		1		1	5	1		5	0	0	0
346	51	F	0	0	0	0		1		1	8	1		8	0	0	0
347	51	F	0	0	0	0		1		1	6	1		6	0	0	0
348	51	M	0	0	1	0		4		1	10	2		10,4	0	1	0
349	47	M	0	0	1	0		1		1	5	1		5	0	0	0
350	54	F	1	0	0	0		1		1	8	1		8	0	0	0
901	55	F	0	0	1	1	endometrial	1		1	10	1	1	10	0	1	0
903	55	M	1	0	1	0		3	3	2	30	3		30,10,4	1	1	1
904	NA
905	49	M	0	0	0	1	endometrial	3		1	40	1		40	1	1	1
